# Supplementary material for: A reversible state of hypometabolism in a human cellular model of sporadic Parkinson’s disease
Source: Nat Commun. 2023 Nov 23;14:7674. doi: 10.1038/s41467-023-42862-7 (PMC10667251; doi:10.1038/s41467-023-42862-7)
Supplement: Supplementary file 5 — Supplementary Data 2 [file 41467_2023_42862_MOESM5_ESM.xlsx]

## Sheet: Sheet1
	ID	Description	GeneRatio	BgRatio	pvalue	p.adjust	geneID	Count
M00146	M00146	NADH dehydrogenase (ubiquinone) 1 alpha subcomplex	15/465	15/846	0.000113854	0.0052373	56901/4696/4702/126328/4700/51079/4698/55967/4706/4695/4697/4701/4694/4705/4704	15
M00101	M00101	Cholesterol biosynthesis, squalene 2,3-epoxide => cholesterol	10/465	10/846	0.00240822	0.0309196	7108/10682/50814/1717/1718/6309/1595/4047/51478/6307	10
M00147	M00147	NADH dehydrogenase (ubiquinone) 1 beta subcomplex	13/465	14/846	0.00268866	0.0309196	4714/4717/4710/4716/4712/4715/4718/4713/4707/4711/4709/4708/54539	13
M00938	M00938	Pyrimidine deoxyribonucleotide biosynthesis, UDP => dTTP	13/465	14/846	0.00268866	0.0309196	4832/4830/29922/6240/221264/10201/6241/1841/7298/1854/50484/4831/4833	13
M00158	M00158	F-type ATPase, eukaryotes	15/465	17/846	0.00376473	0.0346355	10476/515/506/509/9551/498/539/516/521/514/513/10632/522/517/518	15
M00053	M00053	Deoxyribonucleotide biosynthesis, ADP/GDP/CDP/UDP => dATP/dGTP/dCTP/dUTP	10/465	11/846	0.0133835	0.0879485	4832/4830/29922/6240/221264/10201/6241/50484/4831/4833	10
M00143	M00143	NADH dehydrogenase (ubiquinone) Fe-S protein/flavoprotein complex, mitochondria	10/465	11/846	0.0133835	0.0879485	4722/4729/4726/4731/4719/374291/4724/4728/4723/4725	10
M00009	M00009	Citrate cycle (TCA cycle, Krebs cycle)	17/465	22/846	0.0253616	0.145829	55753/4190/3420/1743/8801/8802/50/3418/1738/6391/3421/2271/48/6390/6392/4967/1431	17
M00050	M00050	Guanine ribonucleotide biosynthesis, IMP => GDP,GTP	10/465	12/846	0.0408545	0.187931	4832/4830/29922/221264/10201/8833/4831/2987/4833/3615	10
M00052	M00052	Pyrimidine ribonucleotide biosynthesis, UMP => UDP/UTP,CDP/CTP	10/465	12/846	0.0408545	0.187931	4832/4830/1503/51727/29922/221264/10201/56474/4831/4833	10
M00011	M00011	Citrate cycle, second carbon oxidation, 2-oxoglutarate => oxaloacetate	11/465	14/846	0.0613321	0.244132	55753/4190/1743/8801/8802/1738/6391/2271/6390/6392/4967	11
M00152	M00152	Cytochrome bc1 complex	9/465	11/846	0.0636867	0.244132	7385/29796/10975/27089/7386/7381/1537/7388/440567	9
M00049	M00049	Adenine ribonucleotide biosynthesis, IMP => ADP,ATP	14/465	19/846	0.0749413	0.265177	203/50808/4832/4830/158/29922/221264/10201/102157402/204/4831/4833/205/26289	14
M00154	M00154	Cytochrome c oxidase	16/465	24/846	0.168556	0.553828	1353/1355/9377/1350/1349/1352/1340/1329/1345/10063/1351/1327/1337/9167/1347/125965	16
M00032	M00032	Lysine degradation, lysine => saccharopine => acetoacetyl-CoA	8/465	11/846	0.188839	0.579108	2639/10157/501/1743/1738/55526/3030/3033	8
M00089	M00089	Triacylglycerol biosynthesis	15/465	23/846	0.216011	0.62103	84513/10554/253558/8611/55326/10555/8694/56895/129642/9663/23175/8613/64900/84649/84803	15
M00034	M00034	Methionine salvage pathway	8/465	12/846	0.302151	0.817586	55256/4144/4507/6723/58478/51074/262/144811	8
M00075	M00075	N-glycan biosynthesis, complex type	10/465	16/846	0.363561	0.929101	25834/146664/8703/8704/4247/4249/4124/84620/11282/2683	10
M00532	M00532	Photorespiration	7/465	11/846	0.395423	0.957341	2731/2653/283871/1738/6470/275/6472	7
M00130	M00130	Inositol phosphate metabolism, PI=> PIP2 => Ins(1,4,5)P3 => Ins(1,3,4,5)P4	13/465	22/846	0.432639	0.957873	5330/5298/55361/5335/8394/55300/3707/23396/5297/51196/138429/23236/5332	13
M00065	M00065	GPI-anchor biosynthesis, core oligosaccharide	10/465	17/846	0.472709	0.957873	5281/51227/8818/9487/54872/54965/9488/23556/5279/5277	10
M00095	M00095	C5 isoprenoid biosynthesis, mevalonate pathway	6/465	10/846	0.5034	0.957873	38/3156/4597/3157/4598/3422	6
M00004	M00004	Pentose phosphate pathway (Pentose phosphate cycle)	7/465	12/846	0.526004	0.957873	6888/6120/25796/2821/9563/7086/22934	7
M00094	M00094	Ceramide biosynthesis	7/465	12/846	0.526004	0.957873	10715/10558/91012/8560/29956/253782/2531	7
M00892	M00892	UDP-N-acetyl-D-glucosamine biosynthesis, eukaryotes, glucose => UDP-GlcNAc	7/465	12/846	0.526004	0.957873	3098/64841/6675/2821/2673/5238/9945	7
M00055	M00055	N-glycan precursor biosynthesis	8/465	14/846	0.545308	0.957873	144245/29929/79868/85365/199857/29880/440138/79796	8
M00099	M00099	Sphingosine biosynthesis	9/465	16/846	0.56223	0.957873	10715/427/10558/91012/8560/29956/253782/2531/56624	9
M00035	M00035	Methionine degradation	6/465	11/846	0.632973	1	1789/4144/191/10768/1788/1786	6
M00415	M00415	Fatty acid elongation in endoplasmic reticulum	7/465	13/846	0.643746	1	6785/51495/79071/51144/60481/9200/64834	7
M00165	M00165	Reductive pentose phosphate cycle (Calvin cycle)	6/465	12/846	0.739941	1	5230/2597/230/7086/22934/226	6
M00160	M00160	V-type ATPase, eukaryotes	12/465	24/846	0.759948	1	533/155066/8992/51382/23545/51606/535/9296/529/9550/528/90423	12
M00001	M00001	Glycolysis (Embden-Meyerhof pathway), glucose => pyruvate	13/465	26/846	0.763916	1	5230/83440/3098/5213/2023/2597/5211/7167/230/2821/226/2027/5214	13
M00036	M00036	Leucine degradation, leucine => acetoacetate + acetyl-CoA	6/465	13/846	0.822393	1	587/1738/3155/3712/1629/586	6
M00958	M00958	Adenine ribonucleotide degradation, AMP => Urate	7/465	16/846	0.877552	1	51816/30833/100/22978/56953/144811/4907	7
M00872	M00872	O-glycan biosynthesis, mannose type (core M3)	5/465	12/846	0.889431	1	29954/9215/2218/10329/148789	5
M00912	M00912	NAD biosynthesis, tryptophan => quinolinate => NAD	5/465	12/846	0.889431	1	23057/23498/55191/23475/64802	5
M00959	M00959	Guanine ribonucleotide degradation, GMP => Urate	5/465	12/846	0.889431	1	30833/22978/56953/144811/4907	5
M00059	M00059	Glycosaminoglycan biosynthesis, heparan sulfate backbone	4/465	10/846	0.898938	1	64579/2131/2137/3340	4
M00002	M00002	Glycolysis, core module involving three-carbon compounds	5/465	13/846	0.931329	1	5230/2023/2597/7167/2027	5
M00003	M00003	Gluconeogenesis, oxaloacetate => fructose-6P	7/465	18/846	0.947826	1	5230/2023/2597/7167/230/226/2027	7
M00087	M00087	beta-Oxidation	4/465	12/846	0.965229	1	3032/51/3030/3033	4
M00104	M00104	Bile acid biosynthesis, cholesterol => cholate/chenodeoxycholate	4/465	12/846	0.965229	1	1593/6342/10998/10005	4
M00056	M00056	O-glycan biosynthesis, mucin type core	9/465	28/846	0.996217	1	57452/2589/29071/63917/64409/2590/442117/51301/2650	9
M00098	M00098	Acylglycerol degradation	1/465	12/846	0.999937	1	11343	1
M00129	M00129	Ascorbate biosynthesis, animals, glucose-1P => ascorbate	3/465	24/846	0.999998	1	10327/7358/7360	3
M00014	M00014	Glucuronate pathway (uronate pathway)	3/465	27/846	1	1	10327/7358/51181	3
