# Supplementary material for: A reversible state of hypometabolism in a human cellular model of sporadic Parkinson’s disease
Source: Nat Commun. 2023 Nov 23;14:7674. doi: 10.1038/s41467-023-42862-7 (PMC10667251; doi:10.1038/s41467-023-42862-7)
Supplement: Supplementary file 6 — Supplementary Data 3 [file 41467_2023_42862_MOESM6_ESM.xlsx]

## Sheet: Sheet1
windows	m/z	z	RT Time (min)	Window (min)	Isolation Window (m/z)
window 1	320	4	50	100	40
window 2	354	4	50	100	31
window 3	384	4	50	100	30
window 4	409	4	50	100	23
window 5	429	4	50	100	18
window 6	446	4	50	100	19
window 7	463	4	50	100	17
window 8	476	4	50	100	11
window 9	487	4	50	100	13
window 10	500	4	50	100	16
window 11	514	4	50	100	14
window 12	528	4	50	100	16
window 13	541	4	50	100	12
window 14	554	4	50	100	15
window 15	568	4	50	100	15
window 16	583	4	50	100	18
window 17	599	4	50	100	15
window 18	614	4	50	100	17
window 19	629	4	50	100	16
window 20	646	4	50	100	18
window 21	663	4	50	100	19
window 22	681	4	50	100	19
window 23	699	4	50	100	19
window 24	717.5	4	50	100	20
window 25	738	4	50	100	22
window 26	759	4	50	100	23
window 27	787	4	50	100	35
window 28	815	4	50	100	24
window 29	846	4	50	100	39
window 30	887	4	50	100	46
window 31	939	4	50	100	60
window 32	1022	4	50	100	107
window 33	1362	4	50	100	575
