# Supplementary material for: A reversible state of hypometabolism in a human cellular model of sporadic Parkinson’s disease
Source: Nat Commun. 2023 Nov 23;14:7674. doi: 10.1038/s41467-023-42862-7 (PMC10667251; doi:10.1038/s41467-023-42862-7)
Supplement: Supplementary file 7 — Supplementary Data 4 [file 41467_2023_42862_MOESM7_ESM.xlsx]

## Sheet: Supplementary Data 3
UniProtIds	GeneSymbol	baseMean	log2FoldChange	lfcSE	stat	pvalue	padj
O00625	PIR	47675	-0.740629	0.0592247	-12.5054	6.97374e-36	5.54064e-32
Q14257	RCN2	104468	-0.341371	0.030583	-11.1621	6.24996e-29	2.4828e-25
P04792	HSPB1	76302	0.53803	0.0492612	10.922	9.04789e-28	2.39618e-24
Q6UXK5	LRRN1	42215.9	-0.886812	0.0830379	-10.6796	1.26811e-26	2.51879e-23
Q9UDR5	AASS	61894.2	0.371476	0.0365896	10.1525	3.22939e-24	5.13149e-21
Q96H79	ZC3HAV1L	46531.8	0.841206	0.0851376	9.88054	5.05585e-23	6.69479e-20
O00469	PLOD2	25570.2	1.08625	0.110573	9.82389	8.88516e-23	1.00407e-19
Q6ZTI6	RFLNA	59631.1	2.79485	0.284873	9.81086	1.01102e-22	1.00407e-19
Q14126	DSG2	21800.5	0.991415	0.101176	9.79894	1.13769e-22	1.00433e-19
P45877	PPIC	17381.1	1.46231	0.153408	9.53217	1.54036e-21	1.22381e-18
P11498	PC	39795.6	0.389789	0.0416007	9.36977	7.26895e-21	5.25017e-18
Q99986	VRK1	87921	-0.19318	0.0206926	-9.33568	1.00345e-20	6.64364e-18
Q15771	RAB30	12792.7	1.04716	0.117125	8.9406	3.87072e-19	2.36561e-16
Q969S9	GFM2	17639.9	0.497896	0.0562755	8.84749	8.95122e-19	5.07982e-16
P40121	CAPG	38590.6	-1.02757	0.117898	-8.71573	2.88898e-18	1.5302e-15
Q96TA1	FAM129B	35931.1	0.791553	0.0922366	8.58177	9.34246e-18	4.63911e-15
O75962	TRIO	18514.1	0.462298	0.0541116	8.54342	1.30308e-17	6.08999e-15
Q9HBL0-2	TNS1	16165.7	1.79891	0.214763	8.37622	5.46524e-17	2.4123e-14
P04181	OAT	55015.2	-0.451982	0.0545436	-8.28661	1.16519e-16	4.87234e-14
Q15811	ITSN1	57459.3	-0.294252	0.035654	-8.253	1.54465e-16	6.13612e-14
Q16658	FSCN1	208795	0.271472	0.0336416	8.06956	7.05535e-16	2.66928e-13
Q9H313	TTYH1	51231.6	-0.839684	0.104944	-8.00124	1.23177e-15	4.33199e-13
Q9UBX3	SLC25A10	42656.9	0.236041	0.0295087	7.99903	1.25407e-15	4.33199e-13
Q12948	FOXC1	22589.1	1.542	0.193857	7.95431	1.80129e-15	5.96302e-13
P13716	ALAD	28784.9	0.354127	0.0447512	7.91324	2.50769e-15	7.96945e-13
P02452	COL1A1	45177	1.98342	0.25393	7.8109	5.67813e-15	1.7351e-12
Q8TB61	SLC35B2	96355.3	-0.245335	0.0315604	-7.77349	7.63539e-15	2.24678e-12
P40939	HADHA	72017.8	0.218791	0.0284894	7.67971	1.59447e-14	4.52431e-12
O94855	SEC24D	33129.4	0.404956	0.053103	7.62585	2.42439e-14	6.64199e-12
P49585	PCYT1A	77001.4	0.291034	0.0384356	7.57199	3.67558e-14	9.73417e-12
O95456	PSMG1	39921.4	0.425709	0.0569093	7.48048	7.40539e-14	1.89793e-11
P62328	TMSB4X	116159	-0.988345	0.132617	-7.45261	9.15102e-14	2.27203e-11
Q8TCS8	PNPT1	47991.8	0.320302	0.0430354	7.44275	9.86091e-14	2.37409e-11
Q04724	TLE1	37727.1	0.839241	0.112908	7.43295	1.062e-13	2.48165e-11
Q96IU4	ABHD14B	20326.8	1.1433	0.15424	7.41248	1.23955e-13	2.81378e-11
Q9Y4C2	TCAF1	42643.1	0.3565	0.0481425	7.40509	1.31062e-13	2.89247e-11
P57081	WDR4	24085.3	0.265023	0.0358656	7.38934	1.47559e-13	3.16854e-11
P35711	SOX5	15511.7	0.692521	0.094002	7.36709	1.74393e-13	3.64618e-11
Q96MM6	HSPA12B	34773.6	2.08861	0.283846	7.35824	1.8635e-13	3.79629e-11
Q9HC36	MRM3	27058.7	0.318943	0.0437202	7.2951	2.98436e-13	5.92769e-11
Q9H4L7	SMARCAD1	31702	0.27004	0.0370581	7.28692	3.17132e-13	6.1454e-11
Q6DD88	ATL3	19727.5	0.626723	0.0866157	7.23567	4.63227e-13	8.76272e-11
P08195	SLC3A2	123484	-0.550734	0.0761518	-7.23205	4.75743e-13	8.79018e-11
O75815	BCAR3	25911.9	-0.569574	0.0795228	-7.16239	7.9281e-13	1.43156e-10
P98155	VLDLR	24135.6	-1.13415	0.159337	-7.11794	1.09553e-12	1.93422e-10
P51570	GALK1	46705.3	-0.226627	0.0319117	-7.1017	1.23234e-12	2.09383e-10
Q9UKU7	ACAD8	31536.8	0.801678	0.112897	7.10099	1.23864e-12	2.09383e-10
Q04721	NOTCH2	14204.3	0.529465	0.0746064	7.09678	1.27695e-12	2.11361e-10
P19474	TRIM21	42216.3	0.533667	0.0757008	7.04969	1.79316e-12	2.90747e-10
Q96HP0	DOCK6	46757.2	-0.388313	0.0551637	-7.03929	1.93218e-12	3.07024e-10
P10586	PTPRF	18694.1	-0.393113	0.0560813	-7.0097	2.38835e-12	3.72067e-10
Q6UW02	CYP20A1	28941.1	0.319468	0.0457419	6.98416	2.86571e-12	4.37847e-10
Q86XX4	FRAS1	5039.48	0.85472	0.122543	6.97485	3.06191e-12	4.58998e-10
Q8TF68	ZNF384	15208.7	0.87261	0.125371	6.96022	3.39743e-12	4.99863e-10
P21589	NT5E	40469.1	1.83462	0.264789	6.92858	4.25086e-12	6.14057e-10
Q4V328	GRIPAP1	43251.4	-0.512083	0.0739585	-6.92392	4.39319e-12	6.23284e-10
P20265	POU3F2	103729	-0.427572	0.0619477	-6.90215	5.12224e-12	7.13969e-10
P42568	MLLT3	11622.2	-0.842232	0.122436	-6.87896	6.02909e-12	8.25882e-10
Q6IBS0	TWF2	73319.4	0.280713	0.0410971	6.83049	8.46232e-12	1.13954e-09
Q5R372	RABGAP1L	19362.1	0.365503	0.0536488	6.81288	9.56616e-12	1.26672e-09
O60333-2	KIF1B	41980.7	-0.285817	0.0422842	-6.75943	1.38532e-11	1.80093e-09
P17509	HOXB6	40578.7	-0.509001	0.0753256	-6.75735	1.40538e-11	1.80093e-09
Q9H0B6	KLC2	58674	-0.327445	0.0485404	-6.74583	1.52156e-11	1.91885e-09
Q9UI15	TAGLN3	88115.6	-0.809836	0.120468	-6.72242	1.78733e-11	2.20961e-09
Q9UPT6	MAPK8IP3	23322.3	-0.430876	0.0641111	-6.72076	1.80773e-11	2.20961e-09
Q9Y680	FKBP7	29293	0.498992	0.0743562	6.71083	1.93516e-11	2.32952e-09
P08133	ANXA6	185360	0.352963	0.0530086	6.6586	2.76448e-11	3.27818e-09
Q63ZY3	KANK2	22963.4	1.35816	0.204224	6.65035	2.924e-11	3.41635e-09
P36405	ARL3	165177	-0.27198	0.0409618	-6.63985	3.13996e-11	3.61551e-09
Q9H4A3	WNK1	54680.4	-0.220198	0.0333783	-6.59703	4.19489e-11	4.74935e-09
Q9HAC7	SUGCT	18255.7	0.683189	0.103587	6.59529	4.24422e-11	4.74935e-09
P02458	COL2A1	36294.7	1.17309	0.178349	6.57752	4.78375e-11	5.19636e-09
Q6UXN9	WDR82	59951.6	0.260801	0.0396608	6.57578	4.8399e-11	5.19636e-09
Q9H334	FOXP1	20210.5	1.04895	0.159467	6.57783	4.77357e-11	5.19636e-09
P48431	SOX2	67547.9	-0.579257	0.0882593	-6.56312	5.26916e-11	5.5818e-09
P43378	PTPN9	30415.7	0.328627	0.0501345	6.55491	5.56771e-11	5.82045e-09
P50222	MEOX2	36867	2.40753	0.369946	6.5078	7.62612e-11	7.86877e-09
Q96RL7	VPS13A	17256.1	-0.30465	0.0468787	-6.49868	8.10263e-11	8.25325e-09
Q9UKD2	MRTO4	66601.6	0.242499	0.0373452	6.49345	8.38934e-11	8.43713e-09
Q9GZN8	C20orf27	63065.5	0.451653	0.0696021	6.48907	8.63704e-11	8.57766e-09
O43813	LANCL1	76664.4	0.230486	0.0356943	6.45723	1.06635e-10	1.04595e-08
P05186	ALPL	9271.42	-0.965924	0.149644	-6.45481	1.08351e-10	1.04982e-08
P35226	BMI1	39789.3	0.299262	0.046527	6.43201	1.25924e-10	1.20539e-08
P10589	NR2F1	41169.5	0.84416	0.131563	6.41641	1.39526e-10	1.31968e-08
P11362	FGFR1	35512.2	-0.368344	0.0576297	-6.39156	1.64204e-10	1.51698e-08
P12955	PEPD	68409.6	0.320673	0.0501684	6.39193	1.63803e-10	1.51698e-08
Q9Y5P6	GMPPB	47452.8	0.211166	0.0331279	6.37426	1.8385e-10	1.67896e-08
Q92870	APBB2	17965.3	-0.451441	0.0712091	-6.33965	2.30282e-10	2.07908e-08
O94979	SEC31A	69371.9	0.190536	0.030078	6.33473	2.37752e-10	2.10185e-08
P06396-2	GSN	76591	-0.642434	0.10146	-6.33187	2.42206e-10	2.10185e-08
Q9Y3E5	PTRH2	30967.5	0.305292	0.0482209	6.33112	2.43386e-10	2.10185e-08
Q9Y613	FHOD1	28277.2	0.695663	0.109827	6.33419	2.38592e-10	2.10185e-08
P49917	LIG4	16487.4	0.274985	0.0435818	6.30964	2.79683e-10	2.38934e-08
P55287	CDH11	23197.7	1.43322	0.22733	6.30457	2.88999e-10	2.44265e-08
Q9P0V3	SH3BP4	55472.6	-0.309795	0.0493182	-6.28154	3.35228e-10	2.80357e-08
Q96CB9	NSUN4	32584.5	0.51004	0.0823451	6.19393	5.86818e-10	4.85653e-08
Q06587	RING1	25631.9	0.240188	0.0388588	6.18106	6.36726e-10	5.21525e-08
Q96JM2	ZNF462	39150.3	-0.265836	0.0430965	-6.16839	6.89873e-10	5.5929e-08
P15559	NQO1	62066.7	1.57733	0.255887	6.16416	7.0856e-10	5.68638e-08
Q5HY92	FIGN	16070.4	0.669647	0.108869	6.15093	7.70296e-10	6.12e-08
P0C7U0	ELFN1	16173.2	-0.57003	0.0927836	-6.14365	8.0649e-10	6.34412e-08
Q9BWH2	FUNDC2	75550	0.445667	0.0729579	6.10855	1.0054e-09	7.83127e-08
Q15126	PMVK	122850	-0.262876	0.0430821	-6.10174	1.04921e-09	8.09314e-08
Q14160	SCRIB	66466.2	-0.167981	0.0275817	-6.09032	1.12687e-09	8.60863e-08
Q9UQR1	ZNF148	15421.3	0.310622	0.0510535	6.08424	1.17048e-09	8.8566e-08
Q13045	FLII	40885.5	0.208961	0.0343799	6.07798	1.21704e-09	9.12205e-08
Q00534	CDK6	114850	-0.291428	0.047997	-6.0718	1.26485e-09	9.3918e-08
Q9Y2J2-2	EPB41L3	45048.6	0.765632	0.126767	6.0397	1.54401e-09	1.13584e-07
Q8N8A2	ANKRD44	16603.9	0.596554	0.0988777	6.03325	1.60695e-09	1.1713e-07
P57087	JAM2	62106.3	-0.678909	0.112958	-6.01027	1.85215e-09	1.33776e-07
Q9NP97	DYNLRB1	85867.5	-0.127867	0.0213798	-5.98072	2.22147e-09	1.59005e-07
P60201	PLP1	17040.8	-1.65875	0.278237	-5.96166	2.49687e-09	1.77122e-07
Q9UEY8	ADD3	66961.7	0.364773	0.0614042	5.94051	2.84129e-09	1.99771e-07
P11908	PRPS2	101419	-0.369786	0.0624872	-5.91779	3.26295e-09	2.27405e-07
P42765	ACAA2	61297.5	0.55518	0.0940159	5.90517	3.52274e-09	2.43376e-07
Q9NWS8	RMND1	20945.9	0.431358	0.073143	5.89747	3.69124e-09	2.52818e-07
P46821	MAP1B	126698	-0.450829	0.0767373	-5.87497	4.22924e-09	2.87191e-07
Q9HAN9	NMNAT1	24248.3	0.26346	0.0450263	5.85126	4.87877e-09	3.2849e-07
Q12769	NUP160	37111.8	0.143122	0.0244731	5.84813	4.97139e-09	3.31913e-07
Q8NBT2	SPC24	70982.2	-0.213905	0.0367987	-5.81284	6.14213e-09	4.0666e-07
Q96EP0	RNF31	18414.6	0.25376	0.0437321	5.8026	6.52941e-09	4.28729e-07
Q6UB35	MTHFD1L	74711	-0.324008	0.0558675	-5.79959	6.64782e-09	4.32926e-07
Q8IZ81	ELMOD2	50809.9	0.194112	0.0335123	5.79224	6.94534e-09	4.48624e-07
Q9BT17	MTG1	31351.4	0.596228	0.103577	5.75637	8.59423e-09	5.50655e-07
Q9HBM1	SPC25	59093.3	-0.20861	0.0363944	-5.73194	9.92886e-09	6.31078e-07
Q14185	DOCK1	32055.9	0.173373	0.0302771	5.7262	1.02705e-08	6.4761e-07
Q9UGY1	NOL12	47430	0.500219	0.0873989	5.72341	1.04409e-08	6.53173e-07
Q9HB40	SCPEP1	31319	0.19105	0.0334125	5.71791	1.0784e-08	6.69369e-07
P61601	NCALD	107744	-0.413453	0.0723597	-5.71385	1.10446e-08	6.80227e-07
O00748	CES2	10086.9	-0.361693	0.0633574	-5.70877	1.13794e-08	6.95458e-07
Q15181	PPA1	206083	-0.180298	0.0316319	-5.69989	1.19887e-08	7.27101e-07
Q6NUK1	SLC25A24	113736	-0.2381	0.0418328	-5.6917	1.2578e-08	7.57061e-07
Q15052	ARHGEF6	11681.8	-1.02505	0.180341	-5.68398	1.31598e-08	7.86122e-07
Q9UPN7	PPP6R1	46739.1	-0.203871	0.0358881	-5.68073	1.3412e-08	7.95212e-07
Q86TX2	ACOT1	48480.1	1.10169	0.194461	5.66534	1.4673e-08	8.63531e-07
Q9Y3Q3	TMED3	24360.9	0.506604	0.089828	5.63972	1.7033e-08	9.95054e-07
Q5EBL4	RILPL1	44720.6	-0.347841	0.0617078	-5.63691	1.73127e-08	9.96735e-07
Q5TGY3	AHDC1	22745.8	0.442775	0.0785451	5.6372	1.72834e-08	9.96735e-07
P55084	HADHB	109635	0.197268	0.0350731	5.62447	1.86082e-08	1.05602e-06
Q5SYE7-2	NHSL1	23390.8	-0.646648	0.11497	-5.62452	1.86026e-08	1.05602e-06
Q96JG8	MAGED4	32265.4	-0.411158	0.0733096	-5.60851	2.0407e-08	1.14989e-06
Q9UEY8-2	ADD3	22813.8	1.73505	0.309474	5.60646	2.06502e-08	1.15539e-06
Q5HYW2	NHSL2	26550.8	-0.386939	0.069074	-5.6018	2.12142e-08	1.17865e-06
O60518	RANBP6	21325	0.248214	0.0444451	5.58473	2.34069e-08	1.29145e-06
P15884	TCF4	10876.2	1.56352	0.280435	5.57533	2.47057e-08	1.34443e-06
Q969V3	NCLN	50322.6	0.12848	0.0230436	5.57552	2.46786e-08	1.34443e-06
O00425	IGF2BP3	166319	-0.21663	0.038916	-5.56661	2.59739e-08	1.40383e-06
O00462	MANBA	29993.4	-0.383288	0.068897	-5.5632	2.64866e-08	1.42187e-06
P22681	CBL	54359.5	-0.211949	0.038146	-5.55626	2.75624e-08	1.46969e-06
O75508	CLDN11	19957.1	1.2684	0.228355	5.5545	2.78401e-08	1.4746e-06
Q7LBC6	KDM3B	57226.3	-0.114812	0.0206873	-5.54985	2.85918e-08	1.50438e-06
Q9NS18	GLRX2	20072.8	-1.0052	0.181303	-5.5443	2.9514e-08	1.54269e-06
Q96JK2	DCAF5	15717.9	0.268413	0.0486253	5.52002	3.38961e-08	1.76016e-06
Q9NRP2	CMC2	70810.2	-0.252082	0.0457376	-5.51148	3.55821e-08	1.83571e-06
Q8IVM0	CCDC50	58466	-0.397957	0.0722265	-5.50984	3.59154e-08	1.84095e-06
Q9UPT9	USP22	33593.9	0.268353	0.0488459	5.49387	3.93225e-08	2.00267e-06
P22090	RPS4Y1	161950	1.66364	0.303672	5.47841	4.2916e-08	2.17028e-06
Q9NUJ1	ABHD10	108586	-0.406055	0.0741327	-5.47741	4.31597e-08	2.17028e-06
O75084	FZD7	112893	-0.266076	0.0486523	-5.46893	4.5275e-08	2.26232e-06
O75420	GIGYF1	21078.2	-0.357644	0.0654294	-5.46611	4.60028e-08	2.27035e-06
Q86UY8	NT5DC3	12234.9	0.673136	0.123148	5.46609	4.60071e-08	2.27035e-06
P09619	PDGFRB	33111.5	1.39599	0.255517	5.4634	4.67107e-08	2.27679e-06
Q92696	RABGGTA	39355.4	-0.180378	0.0330154	-5.46347	4.66929e-08	2.27679e-06
Q6ULP2	AFTPH	10437.7	-0.375228	0.0687722	-5.4561	4.86712e-08	2.35788e-06
Q9Y4D1	DAAM1	27422	-0.586737	0.107716	-5.44705	5.12107e-08	2.46587e-06
Q5T0B9	ZNF362	66509.5	0.695321	0.127934	5.43499	5.4799e-08	2.62276e-06
O60315	ZEB2	27598.6	-0.336522	0.0619747	-5.42998	5.63598e-08	2.66535e-06
P54136	RARS	91481.5	0.126332	0.0232619	5.43087	5.60795e-08	2.66535e-06
Q9Y4I1	MYO5A	18048.8	-0.399043	0.0735355	-5.42653	5.74592e-08	2.70126e-06
Q5H8C1	FREM1	9060.04	1.04989	0.19375	5.41879	6.00032e-08	2.80427e-06
Q86UZ6	ZBTB46	6985.67	0.866304	0.160987	5.3812	7.39922e-08	3.43783e-06
Q96P48	ARAP1	23117.9	0.359478	0.0668459	5.37771	7.54408e-08	3.48475e-06
O00750	PIK3C2B	23849.3	-0.463497	0.0862998	-5.37078	7.83979e-08	3.60041e-06
Q13610	PWP1	49038.5	0.266464	0.0496237	5.36969	7.88708e-08	3.60131e-06
Q9UJC5	SH3BGRL2	39779.1	-0.525392	0.0978767	-5.3679	7.96594e-08	3.61654e-06
Q8N5I9	C12orf45	45977.7	-0.265987	0.0495814	-5.36465	8.11052e-08	3.65814e-06
Q8NFW8	CMAS	32557.3	-0.209789	0.0391121	-5.36378	8.14967e-08	3.65814e-06
Q9HBL0	TNS1	30535.3	1.49867	0.280551	5.34189	9.19822e-08	4.10561e-06
Q96B96	TMEM159	139414	-0.27174	0.050901	-5.33861	9.36641e-08	4.15733e-06
O75525	KHDRBS3	107032	0.596526	0.111856	5.33301	9.66002e-08	4.26382e-06
Q8WUH6	TMEM263	30313.8	0.387648	0.0727236	5.33043	9.79823e-08	4.30093e-06
P40855	PEX19	44655.2	-0.138542	0.0260142	-5.32564	1.00597e-07	4.39145e-06
Q96HN2-2	AHCYL2	63202.3	-0.21292	0.0399946	-5.32372	1.01667e-07	4.41388e-06
P49770	EIF2B2	45172.9	0.170515	0.0320477	5.32067	1.03385e-07	4.46412e-06
Q9Y624	F11R	39570.6	-0.875025	0.164522	-5.31859	1.04572e-07	4.49093e-06
P11166	SLC2A1	72046.7	-0.508003	0.0957593	-5.305	1.1267e-07	4.81273e-06
Q14114	LRP8	20568.7	-0.523389	0.0987081	-5.30239	1.14297e-07	4.85611e-06
Q9P219	CCDC88C	15832.4	-0.391749	0.073897	-5.30128	1.14993e-07	4.85968e-06
Q8TEM1	NUP210	96502.8	-0.301999	0.0570255	-5.29586	1.18457e-07	4.97957e-06
O43837	IDH3B	27639.2	0.362615	0.0685375	5.29075	1.21817e-07	5.09388e-06
Q86W92	PPFIBP1	30882.6	0.319929	0.0605026	5.28786	1.23755e-07	5.12101e-06
Q9H3N1	TMX1	565164	-0.168399	0.0318442	-5.28822	1.23515e-07	5.12101e-06
A4D161	FAM221A	36985.6	-0.823141	0.155989	-5.27691	1.31379e-07	5.38307e-06
P14406	COX7A2	117220	0.213029	0.0403749	5.27627	1.31837e-07	5.38307e-06
P52789	HK2	69534	-0.342026	0.0648282	-5.27588	1.32121e-07	5.38307e-06
O00116	AGPS	65526.9	0.1576	0.0298907	5.27255	1.34539e-07	5.45363e-06
P50453	SERPINB9	24190.7	-0.562231	0.106775	-5.26554	1.39776e-07	5.63714e-06
Q96IJ6	GMPPA	44039.3	0.238411	0.0453065	5.26218	1.42359e-07	5.71234e-06
Q9Y315	DERA	37022	0.241693	0.045975	5.25705	1.46381e-07	5.84419e-06
Q9H1K1	ISCU	31466	-0.364494	0.0695756	-5.23883	1.61601e-07	6.3929e-06
Q9H939	PSTPIP2	20938.8	-0.667601	0.127437	-5.23868	1.61734e-07	6.3929e-06
O60921	HUS1	24653.5	0.363129	0.0693963	5.23269	1.67058e-07	6.57068e-06
Q9UHB7	AFF4	13731.4	0.238594	0.0456298	5.2289	1.70525e-07	6.67399e-06
Q05193	DNM1	21984.1	0.876262	0.167764	5.22318	1.75873e-07	6.84956e-06
P30520	ADSS	105563	-0.215193	0.0412069	-5.22225	1.76759e-07	6.8505e-06
Q6DKK2	TTC19	45018	-0.252629	0.048468	-5.21229	1.86521e-07	7.19373e-06
Q6PD74	AAGAB	66149.6	-0.238947	0.0459395	-5.20134	1.97853e-07	7.59391e-06
O43772	SLC25A20	42535	0.300055	0.0577101	5.19936	1.99981e-07	7.61753e-06
Q99958	FOXC2	15595.6	1.70549	0.328044	5.19898	2.00386e-07	7.61753e-06
P53396	ACLY	106427	0.145273	0.0279887	5.19043	2.09815e-07	7.93798e-06
Q4VCS5	AMOT	25629	-0.592482	0.114293	-5.18389	2.17301e-07	8.14368e-06
Q9C0H6	KLHL4	12607.4	-0.902549	0.174096	-5.1842	2.16946e-07	8.14368e-06
O60282	KIF5C	54404.4	-0.262781	0.0507083	-5.18222	2.19266e-07	8.17873e-06
P09493-5	TPM1	102817	0.988	0.190829	5.1774	2.25003e-07	8.31465e-06
Q9H3R5	CENPH	54383.4	-0.357049	0.0689628	-5.17742	2.2498e-07	8.31465e-06
Q9BZF1	OSBPL8	43679.4	-0.240833	0.0466426	-5.16336	2.42553e-07	8.92168e-06
Q92633	LPAR1	15142.4	1.7415	0.337365	5.16208	2.4422e-07	8.94161e-06
Q12899	TRIM26	22898.9	0.367689	0.0712539	5.16026	2.4661e-07	8.98768e-06
Q96CM8	ACSF2	33887.8	0.445465	0.0863883	5.15655	2.51547e-07	9.12574e-06
P51784	USP11	48619.2	-0.901421	0.174967	-5.15195	2.57787e-07	9.26751e-06
Q4V9L6	TMEM119	47780.3	2.23612	0.433996	5.15241	2.57161e-07	9.26751e-06
Q9UHD8	SEPTIN9	161035	0.169905	0.0330839	5.13559	2.8126e-07	1.00658e-05
P60033	CD81	126321	0.313298	0.0610371	5.13291	2.85293e-07	1.01134e-05
Q9C091	GREB1L	19436.6	-0.568102	0.110661	-5.1337	2.84107e-07	1.01134e-05
Q9Y221	NIP7	63026.7	0.505239	0.0984454	5.13218	2.86409e-07	1.01134e-05
Q9BRT3	MIEN1	137324	-0.229911	0.0448075	-5.13108	2.88083e-07	1.01275e-05
Q9Y4C1	KDM3A	23904.5	-0.260373	0.050758	-5.1297	2.90205e-07	1.01572e-05
Q8TC76	FAM110B	11863.2	0.967669	0.188903	5.12257	3.01399e-07	1.05027e-05
Q96AY3	FKBP10	141748	0.198744	0.038921	5.10635	3.28445e-07	1.13952e-05
P21579	SYT1	20673.6	-0.690925	0.135522	-5.09827	3.42771e-07	1.18405e-05
Q69YN2	CWF19L1	42459	0.4518	0.0887537	5.0905	3.57125e-07	1.22829e-05
Q12923	PTPN13	27380.7	-0.291964	0.0575625	-5.07213	3.93384e-07	1.34717e-05
P31321	PRKAR1B	10506.6	0.714633	0.141287	5.05802	4.23632e-07	1.44453e-05
P15884-2	TCF4	39903.2	1.04923	0.207769	5.04998	4.41849e-07	1.50021e-05
Q16666	IFI16	47746.9	-0.757414	0.150053	-5.04764	4.47305e-07	1.51227e-05
Q5VUM1	SDHAF4	75338.2	-0.442027	0.0876682	-5.04204	4.60593e-07	1.5506e-05
Q86SK9	SCD5	68241.7	-0.519311	0.103048	-5.03951	4.66737e-07	1.56465e-05
P36639	NUDT1	59145.7	-0.407366	0.0808602	-5.03791	4.70642e-07	1.57111e-05
Q9UKY7	CDV3	91599.6	-0.629849	0.125075	-5.03576	4.75957e-07	1.58221e-05
Q8N0X7	SPART	83545.6	-0.271083	0.0538852	-5.03076	4.88551e-07	1.6106e-05
Q9NUL3	STAU2	63636.1	-0.224152	0.0445562	-5.03077	4.88506e-07	1.6106e-05
P51608-2	MECP2	36566.5	-0.237228	0.0471634	-5.02992	4.90686e-07	1.61095e-05
P35555	FBN1	9907.1	0.710096	0.141451	5.02009	5.16485e-07	1.68867e-05
P25490	YY1	84905.4	0.143202	0.0285661	5.013	5.35893e-07	1.74495e-05
Q9Y2X7-3	GIT1	39070.1	-0.250092	0.0499639	-5.00546	5.57288e-07	1.8072e-05
A2RU67	FAM234B	18650.3	-1.03935	0.207792	-5.00189	5.67724e-07	1.83356e-05
O43432	EIF4G3	56810.8	-0.131493	0.0263159	-4.99671	5.83173e-07	1.87583e-05
Q9BYT8	NLN	48410.9	0.246665	0.0493966	4.99356	5.92772e-07	1.89902e-05
Q8N6N7	ACBD7	96512	-0.616757	0.124069	-4.97106	6.65871e-07	2.12464e-05
Q99996	AKAP9	15083	0.270254	0.0544156	4.96649	6.81771e-07	2.16667e-05
P58004	SESN2	27635.4	-0.623888	0.125717	-4.96263	6.95461e-07	2.20137e-05
P51956	NEK3	18705.3	-0.573584	0.115645	-4.95986	7.05432e-07	2.22407e-05
Q16222	UAP1	21600	0.313627	0.0633289	4.95236	7.33206e-07	2.3025e-05
Q96E09	FAM122A	10431.7	0.602291	0.121647	4.95114	7.37794e-07	2.30779e-05
Q495W5	FUT11	46971.5	0.293524	0.0594281	4.93914	7.84689e-07	2.44484e-05
P19793	RXRA	16713.5	0.567232	0.114895	4.93698	7.93402e-07	2.46233e-05
Q7L8W6	DPH6	18923.5	-0.481045	0.0975473	-4.93141	8.16391e-07	2.52383e-05
Q9NYR9	NKIRAS2	39627.6	-0.22129	0.0448973	-4.9288	8.27344e-07	2.54777e-05
O75691	UTP20	22275.6	0.190368	0.0386825	4.92129	8.59759e-07	2.63737e-05
O00418	EEF2K	15730.5	0.560165	0.1139	4.91804	8.74148e-07	2.67119e-05
P08123	COL1A2	39406.4	1.22584	0.249376	4.91562	8.85039e-07	2.69411e-05
Q8IWZ3-6	ANKHD1	32582.6	-0.134	0.0272966	-4.90905	9.15199e-07	2.77529e-05
Q9UJ83	HACL1	22192.7	0.492366	0.100511	4.89864	9.65018e-07	2.91523e-05
Q9NTX5	ECHDC1	60837.1	0.251494	0.0513581	4.89686	9.73786e-07	2.93058e-05
O95571	ETHE1	40947.2	-0.315655	0.0646286	-4.88415	1.03878e-06	3.11439e-05
O75487	GPC4	43237	-1.01863	0.209304	-4.86674	1.13454e-06	3.38869e-05
Q6UXV4	APOOL	37285.4	0.33441	0.0687818	4.8619	1.16265e-06	3.45965e-05
Q9BY43	CHMP4A	50689.8	-0.173164	0.0356413	-4.85853	1.1826e-06	3.50587e-05
P52630	STAT2	23947.6	0.240201	0.0494654	4.85593	1.1982e-06	3.53894e-05
Q5VVQ6	YOD1	19731.8	0.384618	0.0792238	4.85483	1.2049e-06	3.54552e-05
Q9H4W6	EBF3	24772.3	1.18036	0.243353	4.8504	1.2321e-06	3.61219e-05
O75688	PPM1B	39344.5	-0.134871	0.0278223	-4.84758	1.24974e-06	3.65044e-05
Q99623	PHB2	130439	0.138594	0.0285995	4.84603	1.25959e-06	3.66572e-05
P52272	HNRNPM	188912	0.156501	0.0323111	4.84357	1.27529e-06	3.69789e-05
Q9NUP7	TRMT13	7095.12	0.410911	0.0852367	4.82082	1.42967e-06	4.13045e-05
P23528	CFL1	495785	-0.227359	0.0471848	-4.81848	1.44653e-06	4.16403e-05
P29218	IMPA1	106015	-0.279355	0.0580567	-4.81176	1.49605e-06	4.27558e-05
Q15382	RHEB	137952	-0.273527	0.0568417	-4.81209	1.4936e-06	4.27558e-05
Q9NQE9	HINT3	41254.6	-0.292339	0.0607803	-4.80977	1.51106e-06	4.303e-05
Q13423	NNT	67923.6	0.235467	0.0489758	4.80783	1.52576e-06	4.32934e-05
P23378	GLDC	46987.9	-0.501469	0.104425	-4.80218	1.56949e-06	4.43758e-05
Q8WUY1	THEM6	88274.5	-0.248996	0.051935	-4.79437	1.63184e-06	4.5975e-05
P38571	LIPA	119204	-0.552671	0.115548	-4.78302	1.7268e-06	4.84786e-05
P29144	TPP2	83116	0.111133	0.0232969	4.7703	1.83956e-06	5.12818e-05
Q3SXM5	HSDL1	100383	-0.257893	0.0540616	-4.77035	1.83906e-06	5.12818e-05
P49427	CDC34	96690.3	-0.177203	0.0371655	-4.76795	1.86113e-06	5.17016e-05
P26440	IVD	55104.7	0.295092	0.0619028	4.76702	1.8697e-06	5.17587e-05
P26447	S100A4	144523	2.35786	0.494793	4.76535	1.88526e-06	5.18282e-05
Q8IUF1	CBWD2;CBWD1;CBWD1	27261	-0.190956	0.0400712	-4.76542	1.88464e-06	5.18282e-05
O14763	TNFRSF10B	36059.8	-0.729223	0.153156	-4.76131	1.92342e-06	5.26951e-05
Q9BUK0	CHCHD7	34670	-0.268731	0.0564824	-4.75777	1.95739e-06	5.34414e-05
O75663	TIPRL	122880	-0.109796	0.0230817	-4.75683	1.96661e-06	5.35094e-05
Q08211	DHX9	163375	0.138541	0.0291459	4.75337	2.00056e-06	5.42473e-05
O75319	DUSP11	25185.5	1.10243	0.23199	4.75204	2.01379e-06	5.44204e-05
Q16352	INA	77257.7	-0.480483	0.101217	-4.74707	2.06383e-06	5.55834e-05
O94925-3	GLS	52923.6	0.518139	0.10926	4.74225	2.11357e-06	5.65398e-05
Q6NZY7	CDC42EP5	36706.9	1.64182	0.346172	4.74278	2.10806e-06	5.65398e-05
P09211	GSTP1	373895	-0.101928	0.0215091	-4.7388	2.14983e-06	5.73167e-05
Q8WVM7	STAG1	32847.9	0.573263	0.121212	4.72942	2.25162e-06	5.98297e-05
Q9NQX4	MYO5C	20948.5	-0.305054	0.0645381	-4.72673	2.28167e-06	6.04262e-05
O75569	PRKRA	118785	-0.153871	0.032595	-4.72069	2.35047e-06	6.20414e-05
Q9Y375	NDUFAF1	27981.6	0.34481	0.0732454	4.7076	2.50651e-06	6.59413e-05
O75208	COQ9	24740.8	0.209569	0.0445391	4.70527	2.53528e-06	6.6478e-05
Q4KWH8	PLCH1	21573	-0.514302	0.10933	-4.70413	2.5495e-06	6.66308e-05
Q9NP90	RAB9B	11132.6	-0.680245	0.144731	-4.70007	2.60068e-06	6.77456e-05
Q5JSH3	WDR44	35347.3	-0.776042	0.165256	-4.696	2.65303e-06	6.88835e-05
P30405	PPIF	112604	0.190661	0.040666	4.68846	2.7527e-06	7.12386e-05
Q9H9Q4	NHEJ1	32754.3	-0.184611	0.0393879	-4.687	2.77238e-06	7.15148e-05
Q14331	FRG1	49980.2	0.173956	0.037143	4.68342	2.8213e-06	7.25411e-05
A6NI28	ARHGAP42	15950.5	0.854878	0.182641	4.68065	2.85968e-06	7.32909e-05
Q96L50	LRR1	10137.3	0.430248	0.0919774	4.67775	2.90038e-06	7.40949e-05
Q9UFN0	NIPSNAP3A	16948	0.645218	0.137984	4.67602	2.92496e-06	7.44834e-05
P09104	ENO2	230622	-0.387138	0.0830851	-4.65954	3.16917e-06	8.04444e-05
P12277	CKB	479531	-0.329184	0.0706851	-4.65704	3.20781e-06	8.11658e-05
Q9NYB9	ABI2	71035.8	-0.1959	0.0421166	-4.65137	3.29741e-06	8.3168e-05
Q8IZ83	ALDH16A1	65824.6	0.266868	0.057384	4.65056	3.31034e-06	8.32299e-05
Q01650	SLC7A5	135649	-0.670648	0.144313	-4.64719	3.36481e-06	8.43325e-05
O76070	SNCG	36931	-1.00371	0.216529	-4.63546	3.56144e-06	8.89801e-05
O95164	UBL3	35473.1	-0.804894	0.173718	-4.63334	3.59815e-06	8.96154e-05
Q9UKB3	DNAJC12	11112.1	2.02272	0.438187	4.6161	3.91018e-06	9.70825e-05
Q8WY54	PPM1E	29688.8	-0.346039	0.0750342	-4.61175	3.99286e-06	9.88264e-05
Q9NPD3	EXOSC4	52987.9	-0.123506	0.0268845	-4.59395	4.34937e-06	0.000107316
Q15067	ACOX1	26917.7	0.349909	0.0762276	4.59031	4.42584e-06	0.000108865
Q9P021	CRIPT	18988	0.457012	0.0997984	4.57935	4.66412e-06	0.000114372
Q9UH65	SWAP70	43653.7	-0.230902	0.0505364	-4.56903	4.89988e-06	0.000119783
Q5VUJ6	LRCH2	18290.8	-0.703614	0.154025	-4.56817	4.92002e-06	0.000119907
Q53FA7	TP53I3	100607	0.330866	0.0725506	4.56048	5.10357e-06	0.000123622
Q6XQN6	NAPRT	36260.8	0.996948	0.218578	4.56106	5.08955e-06	0.000123622
Q6UWI4	SHISA2	10227.6	1.24885	0.273984	4.55811	5.16165e-06	0.000124271
Q9BVA0	KATNB1	28889.2	-0.216339	0.0474623	-4.55812	5.1613e-06	0.000124271
Q9BPW8	NIPSNAP1	158346	-0.166952	0.0366798	-4.55162	5.32349e-06	0.00012778
O43670-2	ZNF207	85518.3	0.416339	0.0915225	4.54904	5.38922e-06	0.000128581
Q969T9	WBP2	54111.4	-0.507186	0.11149	-4.54917	5.38587e-06	0.000128581
P52788	SMS	92693.4	-0.825675	0.181706	-4.54403	5.51889e-06	0.00013128
P35611-2	ADD1	61882.5	0.252671	0.0556332	4.54172	5.57967e-06	0.00013233
Q01433	AMPD2	66455	-0.175977	0.0387836	-4.53741	5.69493e-06	0.000133446
Q63HN8	RNF213	12110.5	-0.368557	0.0812121	-4.53821	5.67334e-06	0.000133446
Q969J3	BORCS5	36073.8	-0.161066	0.0355018	-4.53683	5.71073e-06	0.000133446
Q96C23	GALM	45275.2	0.436978	0.0963122	4.5371	5.70334e-06	0.000133446
Q9UNK0	STX8	76945.8	-0.154235	0.0339877	-4.53797	5.67983e-06	0.000133446
Q96SL4	GPX7	78511.8	-0.244248	0.0538492	-4.53577	5.73937e-06	0.000133722
P58005	SESN3	20392.9	0.338789	0.0747766	4.53068	5.87939e-06	0.000136287
Q96IR7	HPDL	22159.2	1.27626	0.281702	4.53052	5.88376e-06	0.000136287
P32119	PRDX2	447079	-0.15571	0.0343789	-4.52925	5.91936e-06	0.000136317
P42575	CASP2	27994.6	0.304718	0.067275	4.52943	5.91417e-06	0.000136317
Q9NPH2	ISYNA1	215025	-0.364724	0.0805464	-4.52812	5.95103e-06	0.00013665
Q15075	EEA1	41552.6	-0.247595	0.0547496	-4.52231	6.11674e-06	0.000139648
Q9HBH5	RDH14	26522.1	0.211489	0.0467651	4.52236	6.11531e-06	0.000139648
P0CAP2	POLR2M;GCOM2	14574.3	0.263614	0.05832	4.52012	6.18033e-06	0.000140485
Q15436	SEC23A	65053.9	0.157965	0.0349494	4.51984	6.18876e-06	0.000140485
Q4ZG55	GREB1	26301	-0.342559	0.0759294	-4.51154	6.43593e-06	0.000145679
Q96PX1	RNF157	12382.5	1.25807	0.279264	4.50493	6.63949e-06	0.000149436
Q9BQ52	ELAC2	46873.7	0.173735	0.038561	4.50546	6.62284e-06	0.000149436
Q9NRX4	PHPT1	104766	-0.228693	0.0508925	-4.49365	7.00131e-06	0.000157134
Q7L775	EPM2AIP1	54538.4	0.289902	0.0645663	4.49	7.12238e-06	0.000159401
Q96KB5	PBK	46858.2	-0.356183	0.0793541	-4.48853	7.17167e-06	0.000160053
Q9NUD5	ZCCHC3	91535.1	0.231325	0.0515903	4.48389	7.32953e-06	0.000163118
P07311	ACYP1	180693	-0.405529	0.0904651	-4.48271	7.37001e-06	0.000163561
A6QL63	BTBD11	12753.1	0.982943	0.219335	4.48146	7.41324e-06	0.000164062
O00592	PODXL	95293	-0.87842	0.196196	-4.47726	7.56074e-06	0.000165939
O14639	ABLIM1	27499.3	0.736454	0.164477	4.47754	7.55081e-06	0.000165939
Q96IK1	BOD1	69249.3	-0.144915	0.0323644	-4.47762	7.54805e-06	0.000165939
Q9BSK0	MARVELD1	20981.8	0.411057	0.0919356	4.47114	7.78037e-06	0.000170289
Q13509	TUBB3	467969	-0.204157	0.0456833	-4.46897	7.85964e-06	0.000171552
Q8N1G0	ZNF687	34280.8	-0.248969	0.0557219	-4.46805	7.89347e-06	0.000171818
Q9HAS0	C17orf75	20539.5	0.281694	0.0630929	4.46475	8.01628e-06	0.000174015
P14859-5	POU2F1	65853.7	-0.214463	0.0481038	-4.45834	8.25955e-06	0.000178807
A6NKD9	CCDC85C	32849	-0.301703	0.0677661	-4.45212	8.50254e-06	0.000183567
Q07820	MCL1	18864.3	0.334196	0.0751267	4.44843	8.65019e-06	0.000186249
Q96Q05	TRAPPC9	23010.3	-0.202579	0.0456548	-4.43718	9.11432e-06	0.000195712
Q01082	SPTBN1	103020	0.269524	0.0607567	4.43611	9.1597e-06	0.000196156
Q9Y2L1	DIS3	36062	0.205708	0.0465728	4.41692	1.00116e-05	0.000213822
Q9NZD2	GLTP	54501.2	0.242542	0.0549335	4.41518	1.00925e-05	0.000214973
P02786	TFRC	41130.3	0.254496	0.0577039	4.41037	1.03192e-05	0.00021905
P09471	GNAO1	38936.6	-0.827237	0.187584	-4.40996	1.0339e-05	0.00021905
O15427	SLC16A3	36166.8	-0.882504	0.200171	-4.40875	1.03967e-05	0.000219685
Q96G46	DUS3L	20142	0.343852	0.078018	4.40734	1.04649e-05	0.000220539
P41225	SOX3	92789.4	-0.719809	0.16384	-4.39337	1.11609e-05	0.000234586
P12110	COL6A2	30363	0.696449	0.158615	4.39081	1.12932e-05	0.000236739
Q9BVL2	NUP58	69277.8	-0.125452	0.0285753	-4.39022	1.13235e-05	0.000236751
Q96QV1	HHIP	8480.81	1.04159	0.2374	4.38752	1.14652e-05	0.000239085
O43752	STX6	32426.2	-0.401347	0.0915207	-4.38531	1.15819e-05	0.000240885
Q96SB4	SRPK1	44544.4	-0.140519	0.0320957	-4.37812	1.1971e-05	0.000248327
P0C7T5	ATXN1L	15067.5	0.650537	0.148878	4.36959	1.24482e-05	0.000256885
Q9UQR0	SCML2	24859	0.924602	0.211573	4.37013	1.2417e-05	0.000256885
Q15125	EBP	90487.5	0.213966	0.0490818	4.35937	1.30438e-05	0.000268479
P08559	PDHA1	105275	0.211488	0.0485742	4.35391	1.33729e-05	0.000274542
Q9BUK6	MSTO1	46164.2	-0.156158	0.0359057	-4.34911	1.36689e-05	0.000279896
P16234	PDGFRA	20050.2	1.59306	0.366492	4.34678	1.38148e-05	0.000281432
Q96GM8	TOE1	44386.4	0.160983	0.0370307	4.34729	1.37829e-05	0.000281432
Q15154	PCM1	45808.9	-0.220359	0.050727	-4.34402	1.39899e-05	0.000282916
Q8IW50	FAM219A	16855.2	-0.528612	0.121662	-4.34493	1.39323e-05	0.000282916
Q9UMY4	SNX12	168349	-0.145523	0.0335001	-4.34395	1.39944e-05	0.000282916
Q9Y2Y0	ARL2BP	78193.7	-0.131218	0.030219	-4.34222	1.4105e-05	0.000284426
Q68E01	INTS3	47422.4	0.189566	0.0436725	4.34062	1.42084e-05	0.000285786
P36542	ATP5F1C	151433	0.168057	0.0387778	4.33384	1.46532e-05	0.000293989
P00918	CA2	37035.6	-0.844889	0.194999	-4.33278	1.4724e-05	0.000294665
A1X283	SH3PXD2B	81449.8	-0.252156	0.0583077	-4.32458	1.52824e-05	0.000305073
P23919	DTYMK	153942	-0.202704	0.0469113	-4.321	1.55323e-05	0.000309284
Q92796-2	DLG3	36180.3	-0.293529	0.0680413	-4.31398	1.60338e-05	0.000318471
P62166	NCS1	55379.2	-0.292394	0.0678508	-4.30937	1.63722e-05	0.000324382
A1L0T0	ILVBL	47186.1	0.132649	0.0308326	4.30222	1.69093e-05	0.00033419
Q10471	GALNT2	55655.5	-0.154982	0.0360534	-4.29868	1.71821e-05	0.000338739
Q07817	BCL2L1	35048.4	-0.362559	0.0843591	-4.29781	1.72497e-05	0.00033923
O75607	NPM3	120350	0.281125	0.0654699	4.29395	1.75519e-05	0.000343473
P06703	S100A6	60803.8	1.55845	0.362906	4.29435	1.75204e-05	0.000343473
Q6PCB7	SLC27A1	22084.4	-0.221708	0.051675	-4.29043	1.78329e-05	0.000348115
Q9UH62	ARMCX3	32586.3	0.190296	0.0443626	4.28955	1.79035e-05	0.000348635
Q99816	TSG101	102043	-0.252149	0.0588098	-4.28753	1.80667e-05	0.000350954
P50479	PDLIM4	54903.5	0.430097	0.100357	4.28565	1.82203e-05	0.000352215
Q9UJX6	ANAPC2	27524.1	0.212837	0.0496589	4.28598	1.81935e-05	0.000352215
Q03111	MLLT1	36650.7	0.298579	0.0697013	4.28369	1.83819e-05	0.000353618
Q9H6K5	PRR36	43506.3	-0.276455	0.0645337	-4.28388	1.83662e-05	0.000353618
Q9H2G2-2	SLK	56180.2	-0.158336	0.0369732	-4.28245	1.84848e-05	0.000354738
P31946	YWHAB	350866	-0.117908	0.0275699	-4.27667	1.89707e-05	0.000363186
Q6Y288	B3GLCT	37837.1	-0.376986	0.0882995	-4.2694	1.96002e-05	0.000374335
Q9NWT1	PAK1IP1	28339.4	0.383169	0.0897691	4.26839	1.96892e-05	0.000375133
Q93100-3	PHKB	22222.5	-0.247714	0.0580716	-4.26567	1.99302e-05	0.000378818
P00338	LDHA	191931	0.872202	0.204641	4.2621	2.02511e-05	0.000383998
Q13491-4	GPM6B	54234.8	-0.779497	0.182945	-4.26082	2.03676e-05	0.000384981
Q8WW59	SPRYD4	26847.5	0.599387	0.140686	4.26047	2.03999e-05	0.000384981
Q86TA1	MOB3B	22985.9	-1.06476	0.249963	-4.25968	2.04722e-05	0.00038543
O43251-6	RBFOX2	57977.5	0.27367	0.0642676	4.25829	2.05998e-05	0.000386916
Q9C026	TRIM9	20824.1	-0.50623	0.118935	-4.25637	2.07769e-05	0.000389323
Q9P2B4	CTTNBP2NL	43254.7	-0.275311	0.0647175	-4.25405	2.09941e-05	0.000392467
P55036	PSMD4	170544	-0.0744053	0.0174945	-4.25307	2.10864e-05	0.000393266
Q8WWN8	ARAP3	29133.9	-0.557093	0.131109	-4.24909	2.14643e-05	0.000399377
Q14195-2	DPYSL3	116023	-0.756077	0.178063	-4.24612	2.17505e-05	0.000403757
O43155	FLRT2	21110.4	1.06998	0.252114	4.24404	2.19528e-05	0.000406447
Q14687	GSE1	11149.6	0.605169	0.142631	4.2429	2.20648e-05	0.000406447
Q9C037	TRIM4	17401.5	1.37584	0.32423	4.24341	2.20153e-05	0.000406447
Q9UHK0	NUFIP1	6768.2	0.837421	0.197387	4.24254	2.21001e-05	0.000406447
Q96I99	SUCLG2	80314.9	0.369597	0.0871851	4.23922	2.24293e-05	0.000411549
Q8WVY7	UBLCP1	71006.3	0.181535	0.0428291	4.23859	2.24933e-05	0.000411772
P52735-2	VAV2	31683.2	-0.242357	0.0572307	-4.23474	2.28818e-05	0.000416962
Q8N131	TMEM123	158274	-0.318586	0.0752273	-4.23498	2.28577e-05	0.000416962
Q9UQB8	BAIAP2	56342.9	-0.421556	0.0996064	-4.23222	2.31398e-05	0.000420699
Q14332	FZD2	34774.8	0.679868	0.160687	4.231	2.32658e-05	0.000422025
Q96EE3	SEH1L	46131.9	0.218785	0.0517265	4.22966	2.34042e-05	0.000423569
Q5JSL3	DOCK11	8349.31	-1.20044	0.283874	-4.22877	2.34976e-05	0.000424293
P27448	MARK3	32230.8	-0.191097	0.0452441	-4.22368	2.40348e-05	0.000432945
P41229	KDM5C	21732.1	-0.382645	0.0906055	-4.2232	2.40858e-05	0.000432945
Q9UPN3-2	MACF1	50938.4	-0.233403	0.055319	-4.21922	2.45151e-05	0.000439667
Q9BY32	ITPA	126869	-0.337517	0.0800446	-4.21661	2.47999e-05	0.000443772
Q13523	PRPF4B	33255	0.170893	0.0405601	4.21333	2.51634e-05	0.000449266
Q8TBX8	PIP4K2C	45679.2	0.469805	0.111518	4.21281	2.52211e-05	0.000449286
Q7Z6G8	ANKS1B	105817	0.387111	0.0919013	4.21225	2.52843e-05	0.000449405
Q9P2K5	MYEF2	111597	-0.248791	0.0591439	-4.20654	2.59312e-05	0.000459874
P52758	RIDA	76596.6	-0.428706	0.101957	-4.20476	2.61358e-05	0.000461442
Q16576	RBBP7	158712	-0.333218	0.0792413	-4.2051	2.60965e-05	0.000461442
Q8TCU6	PREX1	34531.2	-0.568248	0.135221	-4.20236	2.64142e-05	0.000465324
Q96D53	COQ8B	37733.3	0.178612	0.0425692	4.1958	2.71909e-05	0.000477945
Q96IV0	NGLY1	29242.1	-0.225449	0.0538176	-4.18914	2.80016e-05	0.00049111
Q13043	STK4	50208.9	-0.158108	0.037753	-4.18796	2.81479e-05	0.000492588
C4AMC7	WASH3P;WASH2P	46766.7	-0.113282	0.0270652	-4.18551	2.84528e-05	0.000495765
Q8TAD8	SNIP1	22146.9	0.146218	0.0349345	4.1855	2.84542e-05	0.000495765
O95199	RCBTB2	34182	0.384298	0.0918441	4.18425	2.86115e-05	0.000497153
Q15046	KARS	94953	0.140376	0.0335518	4.18387	2.8659e-05	0.000497153
Q9NZQ3	NCKIPSD	12195.7	-0.203142	0.0485833	-4.18132	2.89818e-05	0.000501657
Q9UKT4	FBXO5	4228.2	0.420839	0.100747	4.17718	2.95149e-05	0.000509774
O75521	ECI2	69815.8	0.363817	0.0871854	4.17292	3.00727e-05	0.000518281
Q16401	PSMD5	90870	0.31993	0.0767074	4.17078	3.03554e-05	0.00052202
Q13433	SLC39A6	15348.5	-0.269487	0.0646498	-4.1684	3.0674e-05	0.00052636
Q8IZ69	TRMT2A	25129.1	0.25082	0.0602016	4.16634	3.09529e-05	0.000530001
Q08623	PUDP	42913.6	-0.831177	0.20067	-4.14201	3.4428e-05	0.000588238
P05204	HMGN2	512400	-0.23923	0.057803	-4.13871	3.49261e-05	0.000595468
P17482	HOXB9	86153.7	-0.434675	0.10521	-4.13151	3.6039e-05	0.000613126
O60879	DIAPH2	12456.3	-0.872161	0.211201	-4.12953	3.63509e-05	0.000617111
Q96T83	SLC9A7	6707.8	-1.14522	0.277456	-4.12758	3.666e-05	0.000621031
P22314	UBA1	202292	-0.527798	0.128019	-4.12281	3.7428e-05	0.000631349
Q12873	CHD3	15832.8	0.548958	0.133151	4.12281	3.74278e-05	0.000631349
P49366	DHPS	34283.2	-0.277528	0.0673815	-4.11876	3.80925e-05	0.000640325
Q9P2W9	STX18	39462	0.182537	0.0443205	4.11858	3.81213e-05	0.000640325
Q9ULJ3	ZBTB21	16612.3	-0.352965	0.0857504	-4.11619	3.85185e-05	0.000645632
Q13432	UNC119	51352.9	-0.179708	0.0437035	-4.11198	3.92274e-05	0.000656022
Q96EY8	MMAB	66395.1	-0.504798	0.122776	-4.11154	3.93035e-05	0.000656022
Q04864	REL	21103.3	0.376626	0.0916385	4.10991	3.9582e-05	0.000659285
P78362	SRPK2	55157.9	-0.0974232	0.0237167	-4.10779	3.99456e-05	0.000663949
P15882	CHN1	24439.7	0.375701	0.0915024	4.10591	4.02724e-05	0.000667984
Q92913	FGF13	22506.6	-0.855997	0.208557	-4.10438	4.05393e-05	0.00067101
A6NNZ2		474794	-0.320687	0.078144	-4.10379	4.06435e-05	0.000671337
P23284	PPIB	344524	0.194027	0.0473104	4.10116	4.11092e-05	0.000677619
P10176	COX8A	229246	0.428559	0.104521	4.10021	4.12774e-05	0.000678984
O95359	TACC2	22281.5	-0.183377	0.044787	-4.09442	4.23228e-05	0.000694741
Q9P2N2	ARHGAP28	21481.6	0.394068	0.09654	4.08191	4.4667e-05	0.00073171
P61018	RAB4B	23629.1	-0.308575	0.0756664	-4.0781	4.5406e-05	0.000742285
O15488	GYG2	41728.6	-0.706744	0.173325	-4.07757	4.5508e-05	0.000742425
O60508	CDC40	39373.2	0.193502	0.04757	4.06774	4.7472e-05	0.000772879
Q14515	SPARCL1	14195.5	-0.990633	0.243752	-4.0641	4.82183e-05	0.000783425
Q96A00	PPP1R14A	15400	-1.2902	0.317689	-4.0612	4.88209e-05	0.000791596
O75746	SLC25A12	62884.7	0.350199	0.0862544	4.06007	4.9057e-05	0.000793805
P51116	FXR2	63831.6	-0.217334	0.0536048	-4.05437	5.02688e-05	0.00081176
Q9BTT0	ANP32E	58426.9	-1.58094	0.390041	-4.05328	5.05055e-05	0.000813927
P39656	DDOST	142276	0.214798	0.0530377	4.04992	5.12356e-05	0.000824022
P02792	FTL	91443.7	-0.250766	0.0619634	-4.047	5.18773e-05	0.000832656
P52848	NDST1	6380.71	0.539037	0.133342	4.04251	5.2882e-05	0.000845367
Q96J01	THOC3	100074	0.129887	0.0321289	4.04267	5.28453e-05	0.000845367
O95071	UBR5	36282.6	-0.100103	0.0248031	-4.03593	5.43873e-05	0.000867684
O95671	ASMTL	54225.2	-0.342163	0.0848205	-4.03396	5.48441e-05	0.00087322
Q15233	NONO	206606	0.178377	0.0442267	4.03323	5.50154e-05	0.000874194
Q96AC1	FERMT2	55953.8	0.343388	0.0852327	4.02882	5.60565e-05	0.00088896
Q8N128	FAM177A1	20574.5	-0.31513	0.0783373	-4.02273	5.7528e-05	0.000910478
Q6IQ26	DENND5A	10609.9	-0.324562	0.0808355	-4.0151	5.94212e-05	0.000938571
Q9ULF5	SLC39A10	53237.4	-0.290842	0.0724709	-4.01323	5.98934e-05	0.000944154
O43768	ENSA	147261	-0.173079	0.0431713	-4.00911	6.09472e-05	0.000958862
Q6ZMK1	CYHR1	26026	0.345852	0.0863566	4.00493	6.20363e-05	0.000968328
Q7Z2E3	APTX	29256.1	0.294974	0.0736301	4.00616	6.1714e-05	0.000968328
Q7Z2Z2	EFL1	34173.9	-0.161361	0.0402843	-4.00555	6.1874e-05	0.000968328
Q9Y2U8	LEMD3	31706	0.133244	0.0332664	4.00537	6.19216e-05	0.000968328
Q99959	PKP2	31812.5	-1.38734	0.346474	-4.00417	6.22364e-05	0.000969545
Q00536	CDK16	16939.7	-0.693898	0.173398	-4.00176	6.28741e-05	0.000977563
Q8IYK4	COLGALT2	29684	-0.577027	0.144308	-3.99857	6.37251e-05	0.000986082
Q9NRF8	CTPS2	64480.6	-0.503755	0.12597	-3.999	6.36116e-05	0.000986082
Q9NYJ7	DLL3	17273.2	-0.791858	0.198048	-3.99832	6.37944e-05	0.000986082
O15405	TOX3	27371.4	-0.307497	0.0769581	-3.99564	6.45192e-05	0.000993744
O75449	KATNA1	40649.9	-0.318194	0.0796369	-3.99556	6.45402e-05	0.000993744
P04921	GYPC	51034.4	0.3751	0.0939209	3.99378	6.50275e-05	0.000998695
Q8WZ74	CTTNBP2	20714.2	0.864746	0.21654	3.99347	6.51131e-05	0.000998695
Q12955-4	ANK3	39662.2	-0.360087	0.0901881	-3.99262	6.5347e-05	0.00100035
P10644	PRKAR1A	100311	0.236149	0.0591559	3.99198	6.55236e-05	0.00100052
P48735	IDH2	338326	-0.160543	0.0402195	-3.99167	6.56096e-05	0.00100052
Q03013	GSTM4	37518.5	-1.47974	0.370806	-3.99062	6.59014e-05	0.00100304
Q14558	PRPSAP1	40873.7	-0.206616	0.0518102	-3.98794	6.66509e-05	0.00101251
Q96JQ0	DCHS1	31497.5	0.356579	0.0894431	3.98666	6.70103e-05	0.00101602
Q92930	RAB8B	87598.6	-0.222366	0.0557916	-3.98565	6.72954e-05	0.0010184
Q92530	PSMF1	68699.8	0.174113	0.0436963	3.98461	6.75907e-05	0.00102093
Q6P587	FAHD1	65877.6	0.185787	0.0466642	3.98137	6.85185e-05	0.00103298
Q96RP9	GFM1	50118.2	0.330454	0.083042	3.97936	6.91001e-05	0.00103922
Q96SI9	STRBP	51559.8	-0.136168	0.0342213	-3.97904	6.9194e-05	0.00103922
Q99732	LITAF	267507	-0.447515	0.112556	-3.97593	7.01047e-05	0.00105091
Q96A49	SYAP1	76902.3	-0.580717	0.146221	-3.97151	7.14195e-05	0.0010686
Q9H2H0	CXXC4	33186.3	-0.445896	0.11242	-3.96636	7.298e-05	0.0010899
Q8TAT2	FGFBP3	26230.1	-1.03091	0.260081	-3.96378	7.37722e-05	0.00109966
Q9H3K6	BOLA2	186123	-0.151097	0.0381569	-3.9599	7.49823e-05	0.00111561
P22059	OSBP	49584.6	0.150903	0.0381568	3.95481	7.65952e-05	0.00113747
Q86Y07	VRK2	15698.5	0.491973	0.124414	3.95433	7.67483e-05	0.00113762
Q14997	PSME4	32766.3	-0.158009	0.0400024	-3.95	7.81526e-05	0.00115628
Q9C0C2	TNKS1BP1	57367.7	-0.237945	0.0602733	-3.94777	7.88838e-05	0.00116493
Q8IXI2	RHOT1	60280.1	-0.128422	0.0325475	-3.94569	7.95692e-05	0.00117287
Q9BZG8	DPH1	17155.7	0.395755	0.100371	3.94293	8.04919e-05	0.00118428
Q86WQ0	NR2C2AP	19973	0.559217	0.142005	3.938	8.21625e-05	0.00120662
Q7L099-3	RUFY3	33380.4	-0.329733	0.0837808	-3.93567	8.29651e-05	0.00121616
P01116-2	KRAS	103201	-0.193222	0.0491289	-3.93296	8.39057e-05	0.00122714
Q147X3	NAA30	35430.8	-0.168384	0.0428174	-3.93261	8.40291e-05	0.00122714
Q9BU89	DOHH	29693.7	0.359192	0.0913468	3.93218	8.41778e-05	0.00122714
Q02252	ALDH6A1	103024	-0.112855	0.0287093	-3.93097	8.46029e-05	0.00123108
Q9NNW5	WDR6	24367.1	0.342506	0.0871434	3.93037	8.48136e-05	0.00123189
P58557	YBEY	47189.3	0.178467	0.0454339	3.92805	8.56364e-05	0.00124157
Q13951	CBFB	93954.8	-0.143662	0.0365947	-3.92576	8.64546e-05	0.00125115
Q13889	GTF2H3	30870.3	0.223916	0.0570619	3.92409	8.70596e-05	0.00125762
Q5M7Z0	RNFT1	12498.5	0.475593	0.121226	3.92319	8.73835e-05	0.00126
P46977	STT3A	114124	0.117043	0.0298456	3.9216	8.79626e-05	0.00126377
Q8WWM9	CYGB	27062.5	1.03627	0.26423	3.92185	8.78733e-05	0.00126377
Q14534	SQLE	43896.1	0.144763	0.0369523	3.91756	8.94495e-05	0.00128083
Q8IWT6	LRRC8A	16601.9	0.208758	0.0532885	3.9175	8.94726e-05	0.00128083
Q8NFP9	NBEA	18252.4	-0.449666	0.114911	-3.91317	9.10917e-05	0.00130166
P50749	RASSF2	37999.7	-0.341705	0.0873373	-3.91247	9.1357e-05	0.00130311
Q9NUQ3	TXLNG	40988.3	-0.468288	0.119792	-3.90918	9.26084e-05	0.00131859
P53779	MAPK10	26607.6	-0.392463	0.100473	-3.90614	9.37803e-05	0.00133289
Q9H902	REEP1	7165.36	-0.987245	0.253262	-3.89812	9.69441e-05	0.00137539
Q9H269	VPS16	32712.6	0.134043	0.0344011	3.89647	9.76056e-05	0.00138231
Q13683	ITGA7	21156.7	-0.644561	0.165444	-3.89594	9.78169e-05	0.00138284
Q92615	LARP4B	56993.8	-0.21319	0.0547535	-3.89364	9.87515e-05	0.00139357
P48436	SOX9	37168.1	0.967203	0.248566	3.89114	9.97752e-05	0.00140552
Q9BSH4	TACO1	51657.6	0.236924	0.0608949	3.89071	9.99518e-05	0.00140552
Q96CX2	KCTD12	54571.7	2.26912	0.583567	3.88837	0.000100921	0.00141663
Q14061	COX17	53691.1	-0.363179	0.093559	-3.88181	0.00010368	0.00145281
P30040	ERP29	321859	-0.145733	0.0375876	-3.87715	0.000105687	0.00147831
Q9Y6M7-13	SLC4A7	44838.7	-0.434253	0.112067	-3.87494	0.000106653	0.0014892
Q86YR5	GPSM1	34990	0.520432	0.134342	3.87394	0.000107088	0.00149266
Q9Y2K1	ZBTB1	11735.1	0.315985	0.0815871	3.87297	0.000107515	0.00149599
P49641	MAN2A2	20638.7	-0.327626	0.0847927	-3.86385	0.000111615	0.00155031
Q9H2K8	TAOK3	59204.3	0.521337	0.134943	3.8634	0.000111821	0.00155046
Q8N183	NDUFAF2	103045	-0.235989	0.0610937	-3.86274	0.00011212	0.00155191
Q02535	ID3	28678.5	0.640764	0.165957	3.86103	0.000112911	0.00156013
P60484	PTEN	33253.7	0.226716	0.0587781	3.85715	0.000114718	0.00158236
P20962	PTMS	223089	-0.258147	0.0670501	-3.85006	0.00011809	0.00162604
O00178	GTPBP1	43407.8	-0.170171	0.0442213	-3.84818	0.000118998	0.00163571
Q96A73	KIAA1191	28430.2	-0.275641	0.0717351	-3.84248	0.000121799	0.00167131
Q12768	WASHC5	30733.8	0.10537	0.0274258	3.84202	0.000122026	0.00167155
O60841	EIF5B	70732.6	0.109268	0.0284471	3.84108	0.000122492	0.00167504
Q9H0N5	PCBD2	32334.5	0.253396	0.0659776	3.84063	0.000122718	0.00167525
Q9Y2S7	POLDIP2	59325.7	0.127543	0.0332256	3.83869	0.00012369	0.00168563
P21810	BGN	18191.5	1.12497	0.293237	3.83638	0.00012486	0.00169865
Q15758	SLC1A5	115869	-0.576298	0.150335	-3.83342	0.000126374	0.00171338
Q9NS87	KIF15	35561.5	0.162872	0.0424857	3.83357	0.000126294	0.00171338
P59768	GNG2	248403	-0.41805	0.109069	-3.83291	0.000126638	0.00171404
Q8IZ21	PHACTR4	31482.6	-0.161012	0.0420195	-3.83184	0.000127188	0.00171856
Q99504	EYA3	25013.9	0.259404	0.0677169	3.83072	0.000127769	0.00172347
P06132	UROD	66187.4	0.150731	0.0393527	3.83025	0.000128014	0.00172386
O00165	HAX1	36539.4	-0.318192	0.0831545	-3.82652	0.000129969	0.00174721
P17677	GAP43	18833.5	-0.825257	0.21572	-3.82559	0.000130457	0.00175001
Q96GX9	APIP	37761.3	0.421639	0.110224	3.82529	0.000130617	0.00175001
Q14669-3	TRIP12	29118.7	-0.200158	0.0523694	-3.82204	0.000132351	0.00176939
Q86VV8	RTTN	5794.94	-0.382458	0.100074	-3.82175	0.00013251	0.00176939
P27816	MAP4	95111.2	-0.356385	0.09337	-3.81691	0.000135133	0.00179644
Q86YL7	PDPN	108976	-0.845101	0.221418	-3.81677	0.00013521	0.00179644
Q9BTT4	MED10	51621.1	0.343561	0.0900136	3.81676	0.000135213	0.00179644
P33121	ACSL1	18896.4	0.496462	0.130196	3.8132	0.000137178	0.00181647
Q05397	PTK2	58140.7	-0.148932	0.0390554	-3.81335	0.000137098	0.00181647
Q7L190	DPPA4	139297	-0.325131	0.0852865	-3.81222	0.000137723	0.00182065
Q5U3C3	TMEM164	30278.1	-0.682748	0.179185	-3.8103	0.000138797	0.00183002
Q8IVU1	IGDCC3	46549.5	-0.399788	0.104927	-3.81013	0.000138892	0.00183002
P04216	THY1	354919	-0.529268	0.138926	-3.8097	0.000139137	0.00183021
Q9ULX7	CA14	71802.2	-0.350666	0.0920672	-3.8088	0.000139642	0.00183381
Q9H330	TMEM245	29553.6	-0.289045	0.0759028	-3.80809	0.000140045	0.00183607
Q7LBR1	CHMP1B	48419.8	0.296748	0.0780491	3.80206	0.000143497	0.00187823
Q9Y697	NFS1	23184.4	-0.180305	0.0474585	-3.7992	0.000145162	0.00189689
O14828	SCAMP3	86762.3	-0.22047	0.0580938	-3.79507	0.000147604	0.00192564
Q9H9E3	COG4	39370.8	0.124258	0.0327581	3.79321	0.000148712	0.00193691
Q3KQU3-4	MAP7D1	59540.1	-0.196996	0.0519677	-3.79075	0.000150196	0.00194985
Q9H477	RBKS	5221.92	0.758168	0.199989	3.79104	0.000150015	0.00194985
Q8TDN6	BRIX1	83348.7	0.13441	0.0354694	3.78947	0.000150971	0.00195671
Q8TDB6	DTX3L	10959.5	-0.717153	0.189292	-3.78861	0.000151494	0.00195711
Q9C040	TRIM2	42457.1	0.194337	0.0512899	3.78898	0.000151266	0.00195711
O60306	AQR	37461.8	0.201067	0.0530882	3.78741	0.000152224	0.00196335
P49815	TSC2	31207.7	0.161594	0.0426796	3.78621	0.000152964	0.00196969
Q96GE9	DMAC1	169730	-0.421772	0.111527	-3.78179	0.000155707	0.00200176
Q06210	GFPT1	81076.1	0.101648	0.0268953	3.77941	0.0001572	0.0020177
O95219	SNX4	36420.9	-0.0998045	0.0264136	-3.77853	0.000157756	0.00202156
Q06787	FMR1	52418.7	0.12427	0.0329031	3.77685	0.000158823	0.00203197
Q8NHV4	NEDD1	37764.9	-0.241677	0.0640084	-3.77571	0.00015955	0.00203799
P10620	MGST1	129041	0.485303	0.128704	3.77071	0.000162786	0.00207598
Q99707	MTR	47608.3	0.231529	0.0614227	3.76944	0.000163613	0.00208319
Q15113	PCOLCE	25642.1	1.12175	0.298097	3.76304	0.000167858	0.00213381
Q8NG27	PJA1	38657.2	-0.36216	0.0962602	-3.7623	0.000168356	0.00213672
O14662	STX16	28229.3	-0.222793	0.0592392	-3.76092	0.000169293	0.00214519
Q8N344	MIER2	15292	0.222063	0.0590657	3.75959	0.000170193	0.00215315
O75153	CLUH	32793	0.180669	0.0481141	3.75501	0.000173334	0.0021894
Q86UW9	DTX2	6776.28	0.818504	0.218253	3.75025	0.000176661	0.00222789
P27658	COL8A1	12627.7	1.34236	0.358211	3.7474	0.000178676	0.00224617
Q9Y689	ARL5A	20107.3	0.313632	0.0836918	3.74746	0.000178634	0.00224617
Q9Y4E8	USP15	31647.1	0.144566	0.0385845	3.74675	0.000179143	0.00224849
P09493-6	TPM1	37041	-0.591706	0.158063	-3.74348	0.000181487	0.00227431
Q9H910	JPT2	214030	-0.166109	0.044386	-3.74238	0.000182285	0.00228072
P62888	RPL30	114642	0.227934	0.0609291	3.74097	0.000183311	0.00228995
Q9Y6X8	ZHX2	39952.8	0.397522	0.106319	3.73896	0.000184783	0.00230471
P49321-2	NASP	9206.85	0.76299	0.204356	3.73363	0.000188743	0.00234678
Q5W0B1	RNF219	25938.7	-0.267658	0.0716885	-3.73362	0.000188747	0.00234678
P63092	GNAS	97096.2	-0.291228	0.0780268	-3.73241	0.000189655	0.00235439
O43347	MSI1	74046.9	-0.306851	0.0822682	-3.72989	0.000191563	0.00237067
P53367-2	ARFIP1	75472.2	-0.142999	0.038337	-3.73004	0.000191447	0.00237067
P53677	AP3M2	38431.1	0.252497	0.0677048	3.72938	0.000191952	0.00237179
Q7Z4V5	HDGFL2	139936	-0.0791045	0.0212257	-3.72683	0.000193903	0.00239217
P14678	SNRPB	125925	0.349153	0.0937541	3.72414	0.000195984	0.0024141
Q99942	RNF5	22204.4	-0.232346	0.0624829	-3.71856	0.000200362	0.0024642
P30825	SLC7A1	35686.5	-0.435265	0.117117	-3.71649	0.000202008	0.00248061
Q9H0P0	NT5C3A	29917.1	-0.182814	0.0492726	-3.71027	0.000207042	0.0025385
Q9Y3I1	FBXO7	38850.8	-0.153098	0.0412773	-3.70901	0.000208074	0.00254723
O95208	EPN2	67182	-0.274185	0.0739391	-3.70825	0.000208697	0.00255092
Q16773	KYAT1	31750.4	-0.367889	0.0992226	-3.70771	0.00020914	0.00255241
P15104	GLUL	110241	-0.542562	0.146378	-3.70658	0.000210078	0.002556
Q9Y314	NOSIP	62569.3	0.202217	0.0545546	3.70669	0.000209982	0.002556
O14602	EIF1AY	143484	2.17362	0.586704	3.70481	0.000211552	0.00256608
O75396	SEC22B	100792	0.184128	0.0496975	3.70497	0.000211416	0.00256608
P29762	CRABP1	381176	-0.551653	0.148949	-3.70365	0.00021252	0.00257388
P0DI83	RAB34	39626.1	0.34725	0.093783	3.7027	0.00021332	0.00257965
P47813	EIF1AX	135561	-0.243	0.0656458	-3.70168	0.000214173	0.00258603
Q5VZF2	MBNL2	38047.2	0.590478	0.159716	3.69706	0.000218113	0.0026296
P26992	CNTFR	52244.1	-0.512381	0.138639	-3.6958	0.000219195	0.00263864
Q9Y5A7	NUB1	20192.3	0.414253	0.112147	3.69385	0.000220882	0.00265493
Q9H2C0	GAN	24235.5	-0.208965	0.0566016	-3.69186	0.00022262	0.00267178
Q9UK41	VPS28	47583.5	-0.295457	0.0800434	-3.69121	0.00022319	0.00267458
Q9Y3T6	R3HCC1	28283.9	-0.129668	0.0351824	-3.68558	0.00022818	0.00273026
P15923	TCF3	22891.3	0.328846	0.0893261	3.68142	0.000231943	0.0027711
O75954	TSPAN9	22889.1	0.549242	0.14932	3.67829	0.000234801	0.00280052
Q9NVI1	FANCI	34730.5	0.224417	0.0610168	3.67796	0.00023511	0.00280052
Q9Y6R4	MAP3K4	26013.6	-0.186768	0.0508232	-3.67485	0.000237989	0.00283057
P07737	PFN1	393190	-0.17556	0.047786	-3.67389	0.000238887	0.00283701
O15400	STX7	117383	-0.176089	0.0479595	-3.67161	0.000241024	0.00285071
Q00537	CDK17	13968.5	-0.258981	0.0705267	-3.67209	0.000240572	0.00285071
Q13426	XRCC4	51726.5	0.377822	0.102906	3.67152	0.000241117	0.00285071
P01130	LDLR	29260.4	-0.338441	0.0922693	-3.66797	0.000244488	0.00288627
Q5HYK7	SH3D19	16145.6	-0.319149	0.0871001	-3.66417	0.000248144	0.00290878
Q8NCN5	PDPR	28475.2	0.300684	0.082062	3.66411	0.000248205	0.00290878
Q9H1C7	CYSTM1	53539.9	-0.516883	0.14101	-3.66559	0.000246773	0.00290878
Q9H467	CUEDC2	43503.9	-0.295881	0.0807433	-3.66446	0.000247859	0.00290878
Q9Y3D8	AK6	56407.6	-0.170832	0.0466233	-3.66408	0.000248225	0.00290878
Q96KR6	FAM210B	8389.88	0.381441	0.104115	3.66366	0.00024864	0.00290935
O95848	NUDT14	28235.3	-0.70152	0.191515	-3.66301	0.00024927	0.00291243
P40426	PBX3	15717.6	-0.760966	0.207793	-3.66213	0.000250126	0.00291813
Q13625	TP53BP2	23062.6	-0.314393	0.0859286	-3.65877	0.000253433	0.00295239
Q15750	TAB1	58568.9	-0.0988037	0.0270439	-3.65345	0.000258738	0.00300977
Q9HAK2	EBF2	23775.7	1.11924	0.306486	3.65184	0.000260364	0.00301984
Q9P2G3	KLHL14	26003.6	1.09713	0.300412	3.65207	0.000260138	0.00301984
Q8N2K0	ABHD12	31255.1	-0.260154	0.0712692	-3.6503	0.000261929	0.00303357
Q14651	PLS1	21202.5	-0.282575	0.0775303	-3.6447	0.000267701	0.0030959
Q9NZM5	NOP53	33186.4	0.218199	0.0600461	3.63385	0.000279224	0.00322447
P84157	MXRA7	159982	-0.547498	0.150754	-3.63173	0.000281531	0.0032464
O60547	GMDS	27011.3	0.413245	0.113983	3.62549	0.000288414	0.00332094
P45973	CBX5	108420	-0.130257	0.0359398	-3.6243	0.000289745	0.00333144
Q32MZ4-4	LRRFIP1	50553.7	0.223161	0.0616129	3.62198	0.000292362	0.00335183
Q9C0D3	ZYG11B	18821.9	-0.196079	0.0541308	-3.62232	0.000291975	0.00335183
O43396	TXNL1	138359	0.130426	0.0360346	3.61948	0.000295197	0.00336707
O95070	YIF1A	18866.5	0.31124	0.0859787	3.61997	0.000294637	0.00336707
P24539	ATP5PB	56527	0.158593	0.0438246	3.61881	0.000295958	0.00336707
P43121	MCAM	41486.6	-0.339997	0.0939408	-3.61927	0.000295435	0.00336707
Q9BY67	CADM1	125119	-0.287816	0.0795387	-3.61857	0.000296234	0.00336707
Q9NW13	RBM28	50981.4	0.178409	0.0492997	3.61887	0.000295895	0.00336707
Q6UW63	POGLUT2	59820.2	0.166758	0.0460927	3.61789	0.000297016	0.00337113
O15397	IPO8	26171.7	0.178874	0.0494753	3.61542	0.000299859	0.00339855
Q9Y2S2	CRYL1	31351.3	-0.43645	0.120791	-3.61328	0.000302352	0.00342192
P61225	RAP2B	27833.6	-0.248621	0.0688661	-3.6102	0.000305959	0.00345782
Q5T5P2	KIAA1217	15170.3	0.345565	0.095741	3.60937	0.000306941	0.00345907
Q9NNW7	TXNRD2	30808.7	0.780589	0.216253	3.60961	0.000306655	0.00345907
O00213	APBB1	24214.6	-0.334448	0.0926891	-3.60828	0.000308235	0.00346873
P56381	ATP5F1E;ATP5F1EP2	61535.6	0.435376	0.120827	3.6033	0.000314205	0.00353092
Q04206	RELA	73551.1	0.117545	0.0326287	3.6025	0.000315176	0.00353683
Q9Y276	BCS1L	36937.6	-0.190279	0.0528739	-3.59874	0.000319763	0.00358324
Q86TG7	PEG10	39700.8	0.483153	0.13428	3.5981	0.000320554	0.00358705
P34059	GALNS	11740.1	0.419189	0.116535	3.59711	0.00032177	0.00359559
Q9BZL1	UBL5	122988	0.235	0.0653371	3.59673	0.000322243	0.00359582
Q9Y606	PUS1	35481	0.172759	0.0480759	3.59346	0.000326313	0.00363612
Q9UHV9	PFDN2	245857	-0.10193	0.0284525	-3.58247	0.000340361	0.00378735
O60231	DHX16	36875.7	0.111323	0.0311352	3.57546	0.000349609	0.00388482
O75832	PSMD10	77236.2	-0.605358	0.169351	-3.57457	0.000350801	0.00389261
O75369	FLNB	101220	0.527557	0.147749	3.57064	0.000356111	0.00394603
P98082	DAB2	33284.1	0.587298	0.164542	3.56929	0.000357954	0.00396093
Q9H4G4	GLIPR2	39674.2	-0.400448	0.112288	-3.56626	0.000362106	0.0040013
O95807	TMEM50A	15152.6	-0.34645	0.0972039	-3.56415	0.000365032	0.00402802
Q96F07-2	CYFIP2	38704.5	-0.222469	0.0624252	-3.56376	0.000365575	0.00402842
Q15527	SURF2	92127.4	0.231158	0.0648954	3.56201	0.000368022	0.00404698
Q16706	MAN2A1	17838.2	0.302159	0.0848324	3.56183	0.000368278	0.00404698
Q4G0F5	VPS26B	46815.8	0.109785	0.030829	3.5611	0.0003693	0.00404702
Q8TCG1	CIP2A	41556	-0.114591	0.0321769	-3.56127	0.000369063	0.00404702
P02794	FTH1	112909	-0.360193	0.101259	-3.55714	0.000374912	0.00410286
O60447	EVI5	12710.7	-0.316458	0.0889774	-3.55661	0.000375665	0.00410544
Q86YP4	GATAD2A	47839.4	-0.121156	0.0340789	-3.55515	0.000377767	0.00412274
Q9BX68	HINT2	74980.9	0.371331	0.104469	3.55447	0.000378743	0.00412772
Q29963	HLA-C	48067.7	-0.571066	0.160762	-3.55224	0.000381969	0.00415718
O14777	NDC80	57470.5	-0.153324	0.0432166	-3.5478	0.000388456	0.00422201
P02751	FN1	14496.5	0.94028	0.265173	3.54591	0.000391256	0.00423505
Q16774	GUK1	65697.3	-0.181783	0.051263	-3.5461	0.000390983	0.00423505
Q8IYB5-2	SMAP1	55011.5	-0.194384	0.054814	-3.54624	0.000390769	0.00423505
O60610	DIAPH1	46759.9	-0.168617	0.0475925	-3.54294	0.000395697	0.0042773
P02461	COL3A1	47664.3	1.72613	0.487466	3.54103	0.000398564	0.00430243
Q75QN2	INTS8	21926.4	0.155338	0.04391	3.53765	0.000403699	0.00435195
Q8TEA1	NSUN6	27753.3	0.455838	0.128923	3.53573	0.000406646	0.00437778
Q9ULH1	ASAP1	27473.1	-0.179603	0.0508699	-3.53064	0.000414555	0.00445689
P05546	SERPIND1	51581.1	-1.78534	0.505773	-3.52992	0.000415683	0.00446297
Q5VZK9	CARMIL1	5387.03	0.815882	0.231192	3.52903	0.000417084	0.00446594
Q9BPY3	FAM118B	32628.5	-0.170957	0.0484401	-3.52925	0.000416734	0.00446594
Q8NF91	SYNE1	13947.2	0.302271	0.0857085	3.52673	0.000420723	0.00449885
A1A4S6	ARHGAP10	15019.3	0.64705	0.183624	3.52377	0.000425455	0.00453744
P55145	MANF	155840	-0.222108	0.0630505	-3.52269	0.000427188	0.00453744
P55327-4	TPD52	42931.5	-0.536355	0.152248	-3.52291	0.000426842	0.00453744
P57088	TMEM33	67528.9	0.0832049	0.0236133	3.52365	0.000425643	0.00453744
Q99757	TXN2	224968	-0.233324	0.0662271	-3.52309	0.000426546	0.00453744
O00461	GOLIM4	31608.4	0.249523	0.0708503	3.52184	0.00042856	0.00453988
O75367	H2AFY	210507	-0.0791995	0.0224879	-3.52187	0.000428515	0.00453988
Q70E73	RAPH1	16397.3	0.266102	0.0756172	3.51907	0.000433068	0.00458153
Q96M27	PRRC1	39295	0.14399	0.0409483	3.51639	0.000437464	0.00462188
Q9UBB6-2	NCDN	34895.2	0.20615	0.0586315	3.51603	0.000438055	0.00462198
P15144	ANPEP	15810.2	1.40273	0.399149	3.5143	0.000440914	0.00463981
Q96KG9	SCYL1	54417	0.113413	0.0322691	3.51458	0.000440445	0.00463981
Q9H0S4	DDX47	54868.3	0.174353	0.0496412	3.51226	0.000444318	0.00466946
Q53H82	LACTB2	51147.1	-0.17122	0.048788	-3.50947	0.000449005	0.00471248
Q9BRJ6	C7orf50	197508	-0.448919	0.12795	-3.50855	0.000450555	0.00472251
P42771	CDKN2A	5960.72	1.0075	0.287377	3.50585	0.000455157	0.00476446
Q9H9Z2	LIN28A	146390	-0.545914	0.155773	-3.50454	0.000457396	0.00478159
Q8N442	GUF1	10674.5	0.384307	0.109875	3.49767	0.000469343	0.00490004
O75694	NUP155	50765.4	0.110392	0.0315752	3.49617	0.000471996	0.00491911
P50548	ERF	26711	0.164332	0.0470093	3.49574	0.000472755	0.00491911
Q7KZF4	SND1	145974	0.113194	0.0323821	3.49558	0.000473027	0.00491911
Q9GZQ3	COMMD5	49637.9	-0.189639	0.0543369	-3.49007	0.000482895	0.00501516
P17029	ZKSCAN1	16894.4	0.260843	0.0747591	3.48911	0.000484629	0.0050266
Q12778	FOXO1	17794	0.570026	0.163458	3.4873	0.000487925	0.00505419
P61964	WDR5	113409	0.213054	0.0611004	3.48695	0.000488565	0.00505424
Q9BY89	KIAA1671	14993.7	-0.323007	0.0927253	-3.48349	0.000494924	0.00511336
P48681	NES	287845	-0.317291	0.0911266	-3.48187	0.000497931	0.00513775
Q13643	FHL3	64168.8	0.422231	0.121382	3.47853	0.000504167	0.00518581
Q71U36	TUBA1A	815346	-0.0912611	0.0262397	-3.47798	0.0005052	0.00518581
Q96FJ2	DYNLL2	78613.1	-0.353242	0.101553	-3.47841	0.000504399	0.00518581
Q9NUP9	LIN7C	109092	-0.243644	0.0700498	-3.47816	0.000504864	0.00518581
P27105	STOM	22079.3	0.829163	0.238828	3.47179	0.000516995	0.00529345
Q9NYL4	FKBP11	63010	1.45395	0.41879	3.47178	0.000517019	0.00529345
A6NKF1	SAC3D1	31770.9	-0.329092	0.0948036	-3.4713	0.000517939	0.00529604
Q9BRK3	MXRA8	9977.83	0.927616	0.267275	3.47065	0.00051921	0.00530221
P23471	PTPRZ1	47690.4	-0.265501	0.0765149	-3.46992	0.000520613	0.00530971
P28838	LAP3	101452	-0.100485	0.0289656	-3.46912	0.000522167	0.00531874
O43301	HSPA12A	27190.4	-0.25254	0.0728102	-3.46848	0.00052342	0.00532468
Q9BV68	RNF126	102560	-0.129042	0.0372113	-3.46782	0.000524695	0.00533082
O00299	CLIC1	369133	-0.289025	0.0833846	-3.46617	0.000527922	0.00535675
P45984	MAPK9	19114.4	0.297422	0.0858888	3.46288	0.000534435	0.00541592
Q9Y277	VDAC3	88736.8	0.168077	0.0485481	3.46206	0.000536057	0.00542544
P30453	HLA-A	21751.3	-1.02	0.294875	-3.45909	0.000541995	0.00546715
P78310	CXADR	82204.4	-0.48684	0.140747	-3.45897	0.000542242	0.00546715
Q9BW83	IFT27	72106	-0.150019	0.0433666	-3.45933	0.000541522	0.00546715
O75381	PEX14	46544.1	-0.185035	0.0535381	-3.45615	0.000547958	0.00551778
Q03519	TAP2	8867.52	-1.2453	0.360581	-3.4536	0.000553157	0.00555626
Q9Y2W6	TDRKH	24801.2	-0.268181	0.0776528	-3.45359	0.000553179	0.00555626
Q13442	PDAP1	82016	-0.142002	0.0411357	-3.45205	0.000556349	0.00558105
Q8IWU2	LMTK2	7037.34	-0.601244	0.174189	-3.45167	0.000557127	0.0055818
P28702	RXRB	17141.4	0.395378	0.114636	3.44899	0.000562682	0.00563037
P51654	GPC3	46837.7	-0.771207	0.22365	-3.44828	0.000564166	0.00563811
Q8IUD2	ERC1	29647.2	0.265021	0.0769039	3.44613	0.000568675	0.00567604
Q9Y520	PRRC2C	75508.8	-0.0991326	0.0288077	-3.44118	0.000579174	0.00577357
O43617	TRAPPC3	90204.8	-0.130445	0.0379257	-3.4395	0.000582794	0.00578942
P61803	DAD1	234278	0.134128	0.0389906	3.44001	0.000581698	0.00578942
Q9P2K3-3	RCOR3	38218.8	0.165918	0.0482401	3.43943	0.00058295	0.00578942
Q9P0L2	MARK1	20987.7	-0.281063	0.0818075	-3.43566	0.00059112	0.00586323
P11234	RALB	179587	-0.244554	0.0712701	-3.43137	0.00060055	0.00594193
Q9NRH1	YAE1	3129	0.44191	0.128776	3.43163	0.000599975	0.00594193
Q8IWE2	FAM114A1	22039.7	0.284303	0.08289	3.42988	0.000603838	0.00596703
Q5SY16	NOL9	46591.5	0.165234	0.0481833	3.42928	0.00060519	0.00597297
Q8N0Z3	SPICE1	21978.7	-0.236429	0.0689629	-3.42835	0.000607252	0.00598588
Q9BTW9	TBCD	67693.6	-0.304544	0.0888653	-3.42703	0.000610224	0.00600772
Q9UI08	EVL	15342.1	-0.387613	0.113151	-3.42564	0.00061336	0.00603112
P46013	MKI67	47203.6	-0.171098	0.0499777	-3.42348	0.000618242	0.00607161
O95433	AHSA1	177830	-0.0793835	0.0232116	-3.42	0.000626222	0.00613481
Q14669-2	TRIP12	67915	-0.27082	0.0791857	-3.42007	0.000626061	0.00613481
P29317	EPHA2	38423.2	-0.630448	0.184601	-3.41519	0.000637381	0.00623151
Q8NBJ7	SUMF2	49558	-0.323852	0.0948303	-3.41507	0.000637662	0.00623151
O00442	RTCA	43903.4	0.187479	0.0549062	3.41454	0.000638903	0.00623597
O95336	PGLS	221982	-0.199579	0.0585347	-3.40959	0.000650616	0.0063425
P42285	MTREX	55463	0.17503	0.0513654	3.40754	0.000655505	0.00638233
P30043	BLVRB	31583.9	0.219038	0.0642998	3.4065	0.000658005	0.00639884
O15075	DCLK1	46658.7	-0.348796	0.102441	-3.40484	0.000662023	0.00643004
Q2VWP7	PRTG	27663.9	-0.641278	0.18881	-3.39642	0.000682741	0.00661509
Q9Y4X5	ARIH1	40112.8	0.149104	0.0438993	3.3965	0.000682527	0.00661509
Q7LFL8	CXXC5	7115.81	0.609698	0.17963	3.39419	0.000688315	0.00666098
Q9BUR5	APOO	91856.7	-0.321028	0.0946115	-3.39312	0.000691024	0.00667906
Q16822	PCK2	81500.7	-0.42622	0.1257	-3.39077	0.000696964	0.00672829
P31323	PRKAR2B	54055.5	-0.355426	0.104862	-3.38947	0.00070027	0.006752
L0R6Q1	SLC35A4	128318	0.17759	0.0524157	3.3881	0.000703782	0.00677763
P61081	UBE2M	226972	-0.181763	0.053661	-3.38724	0.000705989	0.00679066
O75419	CDC45	12642.6	0.182328	0.0538761	3.3842	0.000713851	0.00684143
Q9UIW2	PLXNA1	33520.1	-0.173556	0.0512831	-3.38427	0.000713683	0.00684143
Q9Y6D0	SELENOK	21220.2	0.314903	0.093038	3.38467	0.000712645	0.00684143
Q9H0F7	ARL6	16345.9	0.355232	0.105001	3.38314	0.000716616	0.00685965
Q9P2L0	WDR35	17516.2	0.258304	0.0763974	3.38105	0.000722089	0.00690373
Q9NQ84	GPRC5C	11973.9	-0.823937	0.24376	-3.38011	0.000724558	0.00691901
Q15005	SPCS2	83442.5	0.149206	0.0441509	3.37946	0.000726293	0.00692724
P62269	RPS18	314155	0.114679	0.0339617	3.37671	0.000733579	0.00698127
Q9ULC3	RAB23	47191.5	-0.29322	0.0868374	-3.37666	0.000733714	0.00698127
P61916	NPC2	167600	-0.653353	0.193549	-3.37565	0.000736419	0.00699862
P98179	RBM3	136436	0.324723	0.0962696	3.37306	0.000743367	0.00705621
Q99733	NAP1L4	251620	-0.099605	0.0295494	-3.3708	0.000749514	0.00710608
Q9Y3S1	WNK2	22321	-0.383572	0.113817	-3.37008	0.000751471	0.00711613
Q9Y6K8	AK5	43647.9	-0.822072	0.243982	-3.3694	0.000753332	0.00712527
P15121	AKR1B1	169306	0.267097	0.0792846	3.36884	0.000754854	0.00713117
Q15120	PDK3	38468.3	-0.709868	0.210791	-3.36763	0.000758174	0.00714723
Q92994	BRF1	24243.6	0.3371	0.100102	3.36756	0.000758353	0.00714723
Q9NPG1	FZD3	21558.6	-0.312963	0.0929636	-3.36651	0.000761258	0.0071661
P60002	ELOF1	87712.9	0.175466	0.0521581	3.36413	0.000767856	0.00721966
Q15645	TRIP13	60282.3	0.123697	0.0367862	3.36258	0.000772169	0.00725164
P35606	COPB2	105566	0.200063	0.059548	3.35969	0.000780312	0.00731082
Q13177	PAK2	149815	-0.128514	0.03825	-3.35984	0.000779882	0.00731082
Q16799	RTN1	27055.2	-0.435247	0.129587	-3.35872	0.000783031	0.00732766
P12931	SRC	53012.9	0.234333	0.0698414	3.35521	0.000793041	0.0074126
P18085	ARF4	123731	0.106105	0.0316455	3.35292	0.00079965	0.00745683
P40425	PBX2	47045.2	-0.208751	0.0622578	-3.353	0.000799398	0.00745683
P57740	NUP107	48830.8	0.10103	0.0301548	3.35039	0.000806986	0.00751642
Q99805	TM9SF2	55476.2	0.158851	0.0474687	3.34643	0.000818602	0.00761568
Q5RI15	COX20	57322.6	0.269257	0.0805202	3.34397	0.0008259	0.00767459
Q9NYQ6	CELSR1	7671.94	-1.14978	0.343906	-3.3433	0.000827892	0.00768411
Q5JTH9	RRP12	46871.4	0.155946	0.0466828	3.34055	0.00083612	0.00775143
P07951	TPM2	72080.2	-0.403959	0.121015	-3.33809	0.000843569	0.00778416
P09525	ANXA4	13191.1	0.722242	0.216317	3.33882	0.000841358	0.00778416
Q9NXG6	P4HTM	29363.7	-0.493813	0.147924	-3.33829	0.000842965	0.00778416
Q9UK59	DBR1	31850.5	0.188492	0.0564632	3.33831	0.000842906	0.00778416
P51668	UBE2D1;UBE2D4	393123	-0.144239	0.0432211	-3.33724	0.000846133	0.00779876
O60232	ZNRD2	37608.9	-0.289103	0.0866518	-3.33637	0.000848802	0.00781429
Q96PM9	ZNF385A	21905.3	-0.222551	0.0667322	-3.33498	0.000853043	0.00784425
Q9Y467	SALL2	60026.5	-0.336706	0.100989	-3.33408	0.000855834	0.00786081
Q8IX19	MCEMP1	46423.3	-0.211057	0.063317	-3.33334	0.000858092	0.00787245
P61599	NAA20	51740.9	-0.15416	0.0463028	-3.32939	0.000870349	0.00797569
P19447	ERCC3	19261.2	0.245619	0.0737874	3.32873	0.000872416	0.00798542
O15344	MID1	21685.7	-0.586661	0.176276	-3.32808	0.000874453	0.00798566
P43007	SLC1A4	21519.5	-0.662179	0.198959	-3.32821	0.000874055	0.00798566
P08758	ANXA5	132179	-0.414857	0.12468	-3.32737	0.000876707	0.00798925
P52907	CAPZA1	244597	-0.101861	0.0306135	-3.32732	0.000876857	0.00798925
Q6IPR1	ETFRF1	8845.88	-0.253409	0.0762402	-3.32383	0.00088791	0.00807161
Q9NT62	ATG3	46089.5	-0.188576	0.0567347	-3.32382	0.000887927	0.00807161
O15439	ABCC4	18612	-0.526455	0.158413	-3.32332	0.000889542	0.00807704
P04075	ALDOA	294320	-0.12288	0.036992	-3.3218	0.0008944	0.00810264
Q9HCE1	MOV10	29608.7	0.362836	0.109219	3.32209	0.000893452	0.00810264
Q13617	CUL2	42704.2	0.152123	0.0458345	3.31898	0.000903483	0.00817559
O43633	CHMP2A	52864.9	-0.39214	0.118187	-3.31797	0.000906754	0.00819586
Q9Y421	FAM32A	73318.4	0.145817	0.0439669	3.31652	0.000911449	0.00822894
P53680	AP2S1	97015.1	0.269644	0.0813463	3.31477	0.0009172	0.00827145
P61088	UBE2N	257400	-0.146249	0.0441429	-3.31307	0.000922787	0.0083124
A9UHW6	MIF4GD	23077.8	-0.379958	0.114835	-3.30872	0.000937246	0.00841403
P15863	PAX1	185146	1.60795	0.485971	3.30873	0.000937201	0.00841403
Q9Y580	RBM7	21772.9	0.217027	0.0655921	3.30874	0.000937159	0.00841403
P35813	PPM1A	58783.4	-0.1342	0.0405823	-3.30685	0.0009435	0.00846062
Q9P2Y4	ZNF219	31531.2	-0.330524	0.0999819	-3.30584	0.000946915	0.00848167
P09497	CLTB	178894	-0.150948	0.0456975	-3.30319	0.000955916	0.00855265
O75110	ATP9A	14880.9	0.298694	0.0904739	3.30144	0.000961906	0.00857727
P50402	EMD	128902	-0.332773	0.100792	-3.30157	0.000961461	0.00857727
Q9BVA1	TUBB2B	319957	-0.442843	0.134124	-3.30175	0.000960845	0.00857727
Q01664	TFAP4	14569.4	0.429903	0.130261	3.30033	0.000965714	0.00860157
O43795	MYO1B	80896.5	-0.173566	0.0526073	-3.29927	0.000969377	0.00862453
Q9BZH6	WDR11	32197.1	0.181917	0.0551812	3.29672	0.00097821	0.00869337
Q9Y6K1	DNMT3A	29314.5	0.219767	0.0666967	3.29501	0.000984174	0.00873661
Q9UM54-6	MYO6	50629.3	0.298574	0.0907803	3.28897	0.00100555	0.00891641
P51003	PAPOLA	39813.7	0.180869	0.0550004	3.28851	0.00100719	0.00892098
Q8WXF7	ATL1	45169.6	-0.342616	0.104206	-3.28787	0.0010095	0.00893149
Q96KM6	ZNF512B	18653.2	0.192907	0.058684	3.28721	0.00101185	0.00893734
Q9Y696	CLIC4	144319	-0.224973	0.0684422	-3.28706	0.00101241	0.00893734
P80723	BASP1	152457	-0.349497	0.106362	-3.28591	0.00101654	0.00896387
O00410	IPO5	102269	0.122667	0.0373562	3.28371	0.00102449	0.00902063
P40227	CCT6A	181940	0.111653	0.0340044	3.2835	0.00102525	0.00902063
P11177	PDHB	101732	0.171326	0.0522245	3.28056	0.00103601	0.00910521
Q8NF37	LPCAT1	98845.6	-0.203593	0.0620719	-3.27996	0.00103823	0.00911461
Q6PK18	OGFOD3	30411.3	0.265204	0.080923	3.27724	0.00104828	0.00919063
Q96QC0	PPP1R10	45822.7	-0.124079	0.0378673	-3.27668	0.00105036	0.00919063
Q9HCE3	ZNF532	24365.9	0.286437	0.0874087	3.27699	0.00104921	0.00919063
O60506	SYNCRIP	168374	0.0724224	0.0221084	3.27579	0.00105368	0.00920958
Q6BDS2	UHRF1BP1	90767.8	-0.374938	0.114474	-3.27532	0.00105544	0.00921478
P30499	HLA-C	11749.7	-1.16334	0.355338	-3.2739	0.00106074	0.00922748
Q15406	NR6A1	25952	-0.382646	0.116871	-3.27409	0.00106004	0.00922748
Q15714	TSC22D1	129047	-0.282041	0.0861327	-3.27449	0.00105853	0.00922748
Q9NYL2-2	MAP3K20	19889.6	-0.432982	0.132261	-3.27369	0.00106154	0.00922748
Q5MNZ6	WDR45B	41040.7	0.233151	0.0712766	3.27108	0.00107139	0.00930297
O94830	DDHD2	33995.3	-0.229085	0.0700748	-3.26915	0.00107869	0.00933837
Q14676	MDC1	47166.2	-0.219141	0.0670347	-3.26908	0.001079	0.00933837
Q9NP61	ARFGAP3	43280.9	-0.151626	0.0463819	-3.26908	0.00107899	0.00933837
P11802	CDK4	59717.1	0.221375	0.0677373	3.26814	0.00108256	0.0093409
P32004-2	L1CAM	27527.6	-0.558506	0.170881	-3.2684	0.00108159	0.0093409
Q8TAT6	NPLOC4	62595.2	-0.163685	0.050086	-3.26808	0.00108282	0.0093409
Q6EEV4	POLR2M	67163.4	0.225847	0.0691241	3.26726	0.00108592	0.00935754
Q6ZUT1	NKAPD1	16805	0.142807	0.043732	3.26551	0.00109267	0.00940547
P35237	SERPINB6	39720.3	0.341767	0.104676	3.26499	0.00109467	0.0094125
Q16531	DDB1	125971	0.170121	0.0521445	3.2625	0.00110435	0.0094855
P48444	ARCN1	98213.5	0.14853	0.045549	3.26088	0.00111068	0.00950899
Q13546	RIPK1	30390.2	0.236283	0.0724527	3.26121	0.00110938	0.00950899
Q9BWS9	CHID1	48990.5	-0.168904	0.051796	-3.26096	0.00111037	0.00950899
Q9UPY6	WASF3	43548.2	-0.200152	0.0613998	-3.25982	0.00111481	0.00953412
Q14008	CKAP5	55519.3	-0.174198	0.053458	-3.25861	0.00111961	0.00956486
Q92783	STAM	55692.1	-0.0977432	0.0300037	-3.2577	0.0011232	0.00958517
Q15738	NSDHL	54758.2	0.290272	0.0891206	3.25707	0.0011257	0.00959627
O95816	BAG2	74206.2	0.399851	0.122781	3.25662	0.00112749	0.00960119
Q9Y2Z0	SUGT1	143831	0.0607559	0.0186702	3.25417	0.00113725	0.00967393
Q13188	STK3	42918.3	-0.314942	0.0967988	-3.25357	0.00113964	0.00968386
Q9H8U3	ZFAND3	34118.5	-0.120491	0.0370526	-3.25189	0.00114639	0.00973086
Q9Y3F4	STRAP	155568	-0.0690451	0.0212519	-3.24888	0.00115859	0.00982392
Q9HBH1	PDF	20165	0.352576	0.108537	3.24844	0.00116038	0.00982861
Q86Y37	CACUL1	20770.2	-0.179569	0.0553593	-3.2437	0.00117986	0.00998298
Q9UC07	ZNF69	13638.6	0.483416	0.149072	3.24284	0.00118345	0.0100027
A8MXV4	NUDT19	28459.6	-0.294167	0.0907252	-3.24239	0.00118531	0.0100077
Q8N1G2	CMTR1	35681	0.220894	0.0681376	3.24188	0.00118746	0.0100152
Q5T1C6	THEM4	16794.4	0.764973	0.23601	3.24127	0.00118998	0.0100258
Q96BP2	CHCHD1	57171.6	-0.224408	0.0692577	-3.24019	0.00119449	0.0100532
Q96JA1	LRIG1	17876.6	-0.342447	0.105777	-3.23743	0.00120609	0.0101401
Q07352	ZFP36L1	64049.9	-0.390385	0.120623	-3.23642	0.00121041	0.0101656
Q96E17	RAB3C	24417.4	-0.530865	0.164055	-3.2359	0.00121261	0.0101664
Q9UBQ5	EIF3K	77852.5	-0.10734	0.0331726	-3.23579	0.00121306	0.0101664
P46736	BRCC3	46406.1	0.134644	0.0416266	3.23456	0.00121831	0.0101769
Q13162	PRDX4	276467	-0.370233	0.114464	-3.2345	0.00121858	0.0101769
Q9BYM8	RBCK1	18290.9	0.3349	0.103542	3.23444	0.00121883	0.0101769
Q9ULJ8-3	PPP1R9A	21409	-0.222357	0.0687498	-3.2343	0.00121943	0.0101769
P17481	HOXB8	43894.6	-0.371156	0.114822	-3.23245	0.00122733	0.0102106
Q99496	RNF2	58191.2	0.106433	0.032925	3.2326	0.0012267	0.0102106
Q99758	ABCA3	13143.8	-0.999814	0.309303	-3.23247	0.00122725	0.0102106
Q5SWX8	ODR4	31747.7	0.218648	0.0676724	3.23097	0.00123369	0.0102528
Q9H9G7	AGO3	11296.9	0.536045	0.165973	3.22971	0.00123916	0.0102875
Q14353	GAMT	69750.8	-0.186014	0.0575999	-3.22941	0.00124047	0.0102876
P35573	AGL	32977.5	0.15252	0.0472691	3.22662	0.00125261	0.0103774
P62244	RPS15A	220454	0.151834	0.0470723	3.22555	0.00125732	0.0104056
P23434	GCSH	49837.7	-0.347607	0.107778	-3.22521	0.0012588	0.010407
O14936	CASK	43104.7	-0.413883	0.128362	-3.22434	0.00126263	0.0104278
Q9H7D0	DOCK5	6763.6	0.35176	0.109119	3.22362	0.0012658	0.0104432
Q9BVI4	NOC4L	33391.1	0.152832	0.0474156	3.22325	0.00126745	0.010446
P51513	NOVA1	68622.2	-0.169665	0.0526457	-3.22278	0.00126954	0.0104523
Q8TBC3	SHKBP1	17266.8	-0.530217	0.164543	-3.22236	0.00127137	0.0104566
Q15652	JMJD1C	14617.5	0.361042	0.112162	3.21893	0.00128672	0.0105719
O15063	KIAA0355	8882.13	-0.270586	0.0841092	-3.21708	0.00129502	0.0106291
Q9C0B1	FTO	54470.4	0.158194	0.0491826	3.21646	0.00129783	0.0106302
Q9ULA0	DNPEP	58141.6	-0.150057	0.04665	-3.21665	0.00129696	0.0106302
Q13153	PAK1	51301.9	-0.169216	0.0526278	-3.21534	0.0013029	0.0106607
Q96S94	CCNL2	12067	0.451147	0.140379	3.21378	0.00131	0.0107078
Q8WWQ0	PHIP	42302.3	0.212128	0.0660201	3.21308	0.00131318	0.0107227
P43490	NAMPT	156602	-0.183626	0.0571968	-3.21043	0.00132537	0.0108112
P34947	GRK5	10187.1	0.33645	0.104882	3.20789	0.00133711	0.0108958
O00231	PSMD11	144955	-0.0681577	0.0212921	-3.20107	0.00136917	0.0111342
Q99714	HSD17B10	145011	0.178148	0.0556509	3.20116	0.00136875	0.0111342
O94842	TOX4	33760.1	-0.197461	0.0617196	-3.19933	0.00137747	0.0111798
P23246	SFPQ	108583	0.1555	0.0486043	3.1993	0.0013776	0.0111798
P22670	RFX1	25237.4	0.220721	0.0689967	3.199	0.00137905	0.0111801
P06744	GPI	163078	0.0950359	0.0297279	3.19686	0.00138934	0.0112339
Q96ER9	CCDC51	21458.2	0.630689	0.197292	3.19674	0.00138992	0.0112339
Q9BTX7	TTPAL	14339.3	0.297659	0.0931121	3.19678	0.00138972	0.0112339
Q9BRJ7	NUDT16L1	36427	0.268677	0.0840902	3.1951	0.00139782	0.0112863
Q9Y2X3	NOP58	83884	0.153132	0.0479354	3.19454	0.00140054	0.0112968
P25440	BRD2	49719.8	-0.136768	0.0428462	-3.19206	0.00141263	0.0113686
Q5U5X8	FAM222A	2.47174e+06	-0.742257	0.232549	-3.19183	0.00141374	0.0113686
Q9UPY3	DICER1	38406.4	-0.110292	0.0345517	-3.19208	0.00141252	0.0113686
P12755	SKI	39527.8	-0.173003	0.0542106	-3.19131	0.00141628	0.0113775
Q9UL42	PNMA2	37614.6	-0.76169	0.238759	-3.19021	0.0014217	0.0114095
P51946	CCNH	23446.1	0.303504	0.0952322	3.18699	0.00143763	0.0115257
O76094	SRP72	70067.8	0.154658	0.0485453	3.18586	0.00144325	0.0115591
P17535	JUND	33096.2	-0.351285	0.11034	-3.18366	0.00145428	0.0116276
Q9NR50	EIF2B3	55025.2	0.10259	0.0322248	3.18357	0.00145473	0.0116276
Q14088	RAB33A	34964.6	-0.370827	0.116587	-3.18068	0.0014693	0.0117205
Q8WUM9	SLC20A1	50933.2	0.323615	0.101736	3.18094	0.001468	0.0117205
Q96CW1	AP2M1	94525.6	0.141751	0.0445741	3.18012	0.00147213	0.0117313
O75151	PHF2	27606	0.198055	0.0622854	3.1798	0.00147378	0.0117327
Q9UKR5	ERG28	30730.9	0.287534	0.0904411	3.17924	0.00147662	0.0117435
Q16678	CYP1B1	14447.9	1.16682	0.367069	3.17874	0.00147918	0.0117521
O00459	PIK3R2	18005.8	-0.491965	0.154864	-3.17675	0.00148936	0.0118094
Q15573	TAF1A	4564.52	-1.31863	0.41508	-3.1768	0.00148912	0.0118094
Q2M1K9	ZNF423	16769.5	0.603491	0.190009	3.17612	0.00149258	0.0118231
Q96CP2	FLYWCH2	86635.2	-0.211844	0.0667168	-3.17527	0.00149697	0.0118461
Q5SRE7	PHYHD1	15551.1	0.388579	0.1224	3.17468	0.00150003	0.0118563
Q6PJ69	TRIM65	26936.5	0.423906	0.133537	3.17444	0.00150125	0.0118563
P57723	PCBP4	68727.3	-0.380822	0.119982	-3.174	0.00150355	0.0118627
Q96JC1	VPS39	14326.4	0.193312	0.0609196	3.17322	0.00150756	0.0118825
P60709	ACTB	781939	-0.309212	0.0975199	-3.17076	0.00152041	0.0119719
P48454	PPP3CC	28912.9	-0.294987	0.0930473	-3.17029	0.00152285	0.0119782
Q92618	ZNF516	29754.4	-0.162908	0.0513899	-3.17003	0.00152422	0.0119782
O43826	SLC37A4	50504.3	-0.169821	0.0535778	-3.16962	0.00152636	0.0119832
O43164	PJA2	31138.9	-0.294966	0.0930886	-3.16866	0.00153142	0.0119991
Q8NBK3	SUMF1	32481.1	0.376407	0.118787	3.16875	0.00153095	0.0119991
Q3B726	TWISTNB	17211.3	0.274991	0.0868247	3.16719	0.00153918	0.0120362
Q8WUW1	BRK1	92382.3	-0.212779	0.0671811	-3.16724	0.00153892	0.0120362
Q13263	TRIM28	251003	-0.0860637	0.027178	-3.16667	0.00154195	0.012046
Q13490	BIRC2	32845.4	-0.201701	0.0637097	-3.16594	0.00154583	0.0120645
Q9UHF7	TRPS1	13040.4	0.589954	0.186416	3.16472	0.00155235	0.0121034
P04222	HLA-C	10439.7	0.715635	0.226169	3.16416	0.00155529	0.0121145
Q9NTK5	OLA1	126005	-0.172073	0.0544405	-3.16076	0.00157357	0.0122449
Q2Q1W2	TRIM71	73462.4	-0.16066	0.0508382	-3.16022	0.00157649	0.0122556
Q9H7E9	C8orf33	54732.1	-0.299075	0.0947518	-3.15641	0.00159725	0.0124049
Q9UMX0	UBQLN1	90172.9	-0.0811456	0.025724	-3.15447	0.0016079	0.0124754
Q9NXS2	QPCTL	60873.2	-0.283726	0.0899628	-3.15382	0.0016115	0.0124911
P34949	MPI	56345.4	-0.196352	0.0622949	-3.15198	0.00162165	0.0125453
P49116	NR2C2	22557.1	0.218846	0.0694258	3.15223	0.00162026	0.0125453
O00267	SUPT5H	43201.5	0.164002	0.0520506	3.15081	0.00162816	0.0125712
Q9Y6N7	ROBO1	6250.7	-0.815151	0.25871	-3.15083	0.0016281	0.0125712
P51159	RAB27A	19225	0.335441	0.10649	3.14996	0.0016329	0.0125892
Q92572	AP3S1	90095.7	0.10809	0.0343162	3.14981	0.00163378	0.0125892
Q9UMX5	NENF	106195	-0.172731	0.0548433	-3.14955	0.00163525	0.0125892
P30622	CLIP1	39552.6	-0.404099	0.128328	-3.14895	0.00163858	0.0126026
P41217	CD200	54138.5	-0.246551	0.0783551	-3.14658	0.0016519	0.0126928
P54619	PRKAG1	35004.1	0.246028	0.0782201	3.14533	0.001659	0.012735
Q15293	RCN1	207608	-0.149632	0.0476027	-3.14336	0.00167018	0.0128085
Q6UX71	PLXDC2	15745.2	0.769723	0.245323	3.13759	0.00170342	0.0130508
P99999	CYCS	195381	0.204715	0.0653044	3.13479	0.0017198	0.0131636
Q9UHK6	AMACR	17710.7	0.466598	0.148929	3.13301	0.00173021	0.0132305
O00148	DDX39A	191634	0.163747	0.0522785	3.13221	0.00173494	0.013254
O60941	DTNB	69326.5	-0.211394	0.0675242	-3.13064	0.00174424	0.0132994
P22087	FBL	69721.3	0.133755	0.0427235	3.13071	0.00174384	0.0132994
P09651-2	HNRNPA1	136420	0.461193	0.147383	3.12922	0.00175271	0.0133512
Q9NPE3	NOP10	32422	0.176502	0.0564234	3.12816	0.00175903	0.0133814
Q9P2K8	EIF2AK4	25972.7	-0.173365	0.0554238	-3.12799	0.00176005	0.0133814
Q01628	IFITM3	139272	-0.78197	0.250016	-3.12768	0.00176194	0.013383
O00443	PIK3C2A	36131.1	-0.211022	0.0674892	-3.12675	0.0017675	0.0133868
P30876	POLR2B	51616.9	0.0980582	0.0313557	3.12729	0.00176429	0.0133868
Q8WWH5	TRUB1	42220.8	-0.114559	0.0366374	-3.12682	0.00176709	0.0133868
O95716	RAB3D	30561.2	0.368477	0.117899	3.12537	0.00177579	0.0134368
Q9P289	STK26	135153	-0.342443	0.109712	-3.1213	0.00180056	0.0136113
Q9NUQ8	ABCF3	32431.6	0.236331	0.0757282	3.12077	0.00180376	0.0136225
Q9H857-2	NT5DC2	80138.9	-0.205881	0.0660428	-3.11739	0.00182457	0.0137666
Q9NS93	TM7SF3	24586.8	-0.453549	0.145538	-3.11636	0.001831	0.013802
P60520	GABARAPL2	162909	-0.303699	0.0974749	-3.11567	0.0018353	0.0138049
Q96AX1	VPS33A	44550.1	0.165176	0.0530162	3.11558	0.00183586	0.0138049
Q96FZ7	CHMP6	55215.1	-0.154207	0.0494973	-3.11546	0.0018366	0.0138049
Q9ULV3	CIZ1	18087.9	0.260844	0.0837929	3.11296	0.00185222	0.0139091
A6NCE7	MAP1LC3B2;MAP1LC3B	376679	-0.279605	0.0898509	-3.11188	0.001859	0.0139284
O94919	ENDOD1	55978.3	-0.608832	0.195641	-3.11198	0.00185836	0.0139284
P16333	NCK1	60570.8	-0.157358	0.0505697	-3.11171	0.00186005	0.0139284
Q9Y320	TMX2	53530	0.205494	0.0660599	3.11072	0.00186634	0.0139624
Q99689	FEZ1	10382.6	-0.549729	0.176741	-3.11037	0.00186855	0.0139658
P50440-2	GATM	36630.9	-0.190793	0.0613683	-3.10899	0.00187729	0.0140179
P51617	IRAK1	10064	0.539467	0.173552	3.10839	0.00188111	0.0140333
Q5VU43-13	PDE4DIP	10554.2	0.351011	0.112938	3.10799	0.00188362	0.0140388
Q9NUQ6	SPATS2L	26953.5	0.939361	0.302324	3.10713	0.00188913	0.0140667
Q15653	NFKBIB	10069.3	0.224003	0.0721148	3.1062	0.00189511	0.0140978
Q4G148	GXYLT1	27235.3	0.653772	0.210492	3.10592	0.00189685	0.0140978
Q9NPL8	TIMMDC1	23737.4	0.246813	0.0794845	3.10517	0.00190167	0.0141204
P60891	PRPS1	101637	-0.23661	0.076261	-3.10263	0.00191809	0.014229
O15116	LSM1	91845.6	-0.148281	0.0478377	-3.09966	0.00193741	0.0143589
Q8N8E3	CEP112	13818.7	-0.294468	0.0950803	-3.09705	0.00195457	0.0144726
O43865	AHCYL1	47796.3	-0.141861	0.0458128	-3.09654	0.0019579	0.0144767
Q96AY3-2	FKBP10	16756.1	-0.451545	0.145828	-3.09641	0.00195877	0.0144767
Q8WXX7	AUTS2	22415.2	0.357785	0.11564	3.09396	0.00197507	0.0145836
Q7Z4S6	KIF21A	39435.9	-0.35365	0.114356	-3.09254	0.0019845	0.0146396
O95201	ZNF205	48093.6	1.38571	0.448326	3.09084	0.00199589	0.0146594
P04844	RPN2	119280	0.136095	0.0440211	3.09159	0.00199089	0.0146594
Q07654	TFF3	38800	1.79064	0.579441	3.09029	0.00199964	0.0146594
Q6UVK1	CSPG4	14124.9	0.845368	0.273563	3.09022	0.0020001	0.0146594
Q99614	TTC1	48176.6	-0.074748	0.0241871	-3.09041	0.00199882	0.0146594
Q9BUQ8	DDX23	68102.8	0.110256	0.0356779	3.0903	0.00199952	0.0146594
Q9UL25	RAB21	68090.5	-0.184062	0.0595443	-3.09118	0.0019936	0.0146594
Q92979	EMG1	38221.1	0.292514	0.094689	3.08921	0.00200688	0.0146955
Q9Y6I3	EPN1	49795.7	-0.0853171	0.0276202	-3.08894	0.00200872	0.0146955
Q9HC52	CBX8	39644.3	0.217001	0.0703017	3.08671	0.00202387	0.0147927
O60826	CCDC22	37429.3	-0.0937042	0.0303627	-3.08616	0.00202761	0.0148064
Q9P2E9	RRBP1	62886.4	0.272935	0.0885381	3.08268	0.00205147	0.0149669
Q8IY37	DHX37	22295.5	0.0914951	0.0297052	3.08011	0.00206925	0.0150828
O00115	DNASE2	62885.6	-0.336516	0.109392	-3.07623	0.00209634	0.0152623
Q5BJH7	YIF1B	48029.4	0.145614	0.0473382	3.07604	0.00209772	0.0152623
Q5PRF9	SAMD4B	26860.1	-0.247074	0.080335	-3.07555	0.00210116	0.0152733
Q96C57	CUSTOS	36453	0.16586	0.0539341	3.07523	0.00210342	0.0152757
O15144	ARPC2	106056	0.212774	0.0692083	3.0744	0.00210925	0.0152902
Q9NRN7	AASDHPPT	86591.2	0.127067	0.0413289	3.07453	0.00210838	0.0152902
P29373	CRABP2	80333.2	-0.607771	0.197706	-3.07412	0.00211125	0.0152907
Q13308	PTK7	76753.5	0.357876	0.116454	3.07311	0.00211842	0.0153286
Q8WTW3	COG1	19831.1	0.122072	0.0397273	3.07275	0.00212097	0.0153331
Q9BTE0	NAT9	10786.5	-0.399078	0.129896	-3.07228	0.00212427	0.015343
Q13885	TUBB2A	494094	-0.29915	0.0973813	-3.07195	0.00212667	0.0153464
Q9H6W3	RIOX1	45779.2	-0.167706	0.054608	-3.07109	0.00213282	0.0153768
Q13309	SKP2	33738.7	0.281846	0.0919358	3.06568	0.00217173	0.0156301
Q6PKG0	LARP1	61190.1	-0.0878002	0.0286402	-3.06563	0.00217214	0.0156301
Q9Y4E5	ZNF451	25633.3	-0.131316	0.0428384	-3.06539	0.00217385	0.0156301
P52738	ZNF140	212018	0.525232	0.17146	3.06329	0.00218919	0.015716
Q56NI9	ESCO2	11659.6	0.328704	0.107316	3.06294	0.00219174	0.015716
Q86W56	PARG	23265.2	-0.219852	0.0717748	-3.06308	0.00219072	0.015716
O15056	SYNJ2	3639.83	-0.604095	0.197256	-3.0625	0.00219496	0.0157249
Q8IUF8	RIOX2	28293.8	0.64529	0.210759	3.06175	0.0022005	0.0157504
Q9UBU9	NXF1	60723.7	0.20347	0.0664723	3.06098	0.00220617	0.0157768
P08069	IGF1R	30978.6	-0.137543	0.0449632	-3.05901	0.00222072	0.0158666
P42338	PIK3CB	10235.6	-0.499159	0.163218	-3.05824	0.00222639	0.0158928
O75874	IDH1	180964	-0.154805	0.0506459	-3.05662	0.00223847	0.0159647
Q5KU26	COLEC12	21896.4	0.979318	0.320713	3.05357	0.00226138	0.0161136
Q96K37	SLC35E1	73122.1	0.224988	0.0737253	3.05171	0.00227544	0.0161993
Q9BYG5	PARD6B	23892.2	-0.447539	0.146791	-3.04882	0.00229745	0.0163413
Q5SRI9	MANEA	11515.5	-0.569583	0.187028	-3.04544	0.00232339	0.016511
P23396	RPS3	295950	0.114339	0.0375595	3.04421	0.00233291	0.0165639
Q00688	FKBP3	283158	-0.111673	0.0366924	-3.04348	0.00233856	0.0165892
P51151	RAB9A	39962.3	-0.708405	0.232818	-3.04275	0.00234428	0.0166149
Q68CZ2	TNS3	44959.6	0.547748	0.180066	3.04193	0.00235065	0.0166452
P53609	PGGT1B	28146.1	0.220753	0.0725808	3.04149	0.00235414	0.016655
Q00839	HNRNPU	212229	0.104333	0.0343385	3.03837	0.00237862	0.0168133
P51571	SSR4	146878	0.181311	0.0596841	3.03784	0.00238279	0.0168171
P56693	SOX10	28153.1	0.878191	0.289091	3.03777	0.00238339	0.0168171
Q9NZ52	GGA3	30516.8	-0.123659	0.0407487	-3.03466	0.00240806	0.0169761
Q86Y39	NDUFA11	57837.5	0.227772	0.0750694	3.03416	0.00241209	0.0169894
Q9P0U4	CXXC1	35187.4	0.151114	0.0498212	3.03312	0.00242039	0.0170328
P61026	RAB10	79056.9	-0.145157	0.0478822	-3.03154	0.00243309	0.0170617
Q52LR7	EPC2	6649.34	0.43585	0.143735	3.03232	0.00242679	0.0170617
Q8TEA8	DTD1	85437.4	-0.140812	0.0464453	-3.03178	0.00243119	0.0170617
Q9Y487	ATP6V0A2	27215.7	0.232718	0.0767629	3.03164	0.00243227	0.0170617
Q9BW71	HIRIP3	37215.3	-0.164449	0.0542617	-3.03066	0.00244016	0.0170811
Q9HCU4	CELSR2	37497.9	-0.389899	0.128644	-3.03085	0.00243866	0.0170811
Q8WWM7	ATXN2L	81903.9	-0.0860626	0.028418	-3.02845	0.00245812	0.0171917
Q8WUK0	PTPMT1	9302.47	-0.563835	0.186208	-3.02798	0.00246192	0.0172031
P32189	GK	16232.9	0.40599	0.134261	3.02389	0.00249545	0.0173611
P78357	CNTNAP1	23242.1	-0.561685	0.185725	-3.02427	0.0024923	0.0173611
Q5TA45	INTS11	28982.3	0.206948	0.0684257	3.02442	0.0024911	0.0173611
Q9H7B2	RPF2	33064.1	0.220404	0.0728722	3.02453	0.00249016	0.0173611
Q9ULV4	CORO1C	144016	-0.29755	0.0983973	-3.02396	0.00249488	0.0173611
Q6PI26	SHQ1	12775.6	0.593871	0.196429	3.02335	0.00249997	0.0173773
O60507	TPST1	9018.4	0.435707	0.144192	3.02172	0.00251341	0.0174555
Q9NWM8	FKBP14	40245.9	0.197452	0.0653708	3.02049	0.00252367	0.0175114
Q4G0N4	NADK2	38500.8	0.278846	0.0923364	3.01989	0.00252866	0.0175307
Q9NV88	INTS9	43417.7	0.168031	0.0556499	3.01943	0.0025325	0.0175421
Q13232	NME3	42252.5	0.201853	0.0668893	3.01771	0.00254689	0.0175957
Q15370	ELOB	73602.8	-0.0980623	0.0324951	-3.01775	0.00254657	0.0175957
Q8NDZ4	DIPK2A	38543.4	0.23281	0.0771389	3.01806	0.00254395	0.0175957
Q8N3F8	MICALL1	23507.3	-0.271457	0.0900505	-3.0145	0.00257407	0.017768
O95202	LETM1	81721.2	-0.0944338	0.0313357	-3.01362	0.00258151	0.0177976
P27449	ATP6V0C	22342.6	0.830489	0.275593	3.01346	0.00258283	0.0177976
P00505	GOT2	134532	0.0943642	0.0313328	3.01168	0.0025981	0.0178873
Q9P0B6	CCDC167	98358.3	-0.225955	0.075082	-3.00945	0.00261721	0.0180032
Q9NW64	RBM22	42792.3	0.183392	0.0609474	3.00902	0.00262095	0.0180134
Q6DKI1	RPL7L1	57281.3	0.139006	0.0462379	3.00633	0.0026442	0.0181574
P40616	ARL1	49713.1	0.232199	0.0772451	3.006	0.00264705	0.0181613
P49674	CSNK1E	116843	-0.173609	0.0577684	-3.00525	0.00265363	0.0181908
O75503	CLN5	41680.9	0.102298	0.0340434	3.00494	0.0026563	0.0181934
P05165	PCCA	49350.4	0.161955	0.0539409	3.00245	0.00267819	0.0183275
O15067	PFAS	79500.4	0.189569	0.0631573	3.00153	0.00268623	0.0183667
Q9NRN5	OLFML3	8082.02	0.392002	0.130665	3.00004	0.00269944	0.0184411
O43149	ZZEF1	18171.1	0.193768	0.0646197	2.99859	0.00271231	0.0184972
Q9Y3C1	NOP16	41727.3	0.160203	0.0534255	2.99863	0.00271198	0.0184972
P06733	ENO1	560973	-0.108931	0.0363334	-2.99809	0.00271676	0.0185117
Q9UBP6	METTL1	23124.9	0.200703	0.0669784	2.99653	0.00273071	0.0185908
Q9Y6G9	DYNC1LI1	116936	-0.10474	0.0349602	-2.99598	0.00273564	0.0186084
Q96FS4	SIPA1	24587.5	0.306922	0.102457	2.99561	0.00273897	0.0186152
Q13404	UBE2V1	158508	-0.0839453	0.0280468	-2.99305	0.00276208	0.0187562
P38919	EIF4A3	124469	0.145902	0.0487715	2.99155	0.00277562	0.018832
Q9H223	EHD4	29918.8	-0.598726	0.200201	-2.99062	0.00278413	0.0188736
P55011	SLC12A2	54746.6	0.577838	0.193386	2.988	0.00280805	0.0190196
Q2TB10	ZNF800	8378.43	0.181859	0.0608835	2.98699	0.00281739	0.0190666
Q9NY33	DPP3	87154.4	-0.190616	0.0638288	-2.98636	0.00282316	0.0190894
O15164	TRIM24	43932.9	-0.123916	0.04154	-2.98306	0.0028538	0.0192801
Q9UPW0	FOXJ3	18069.6	0.234208	0.0785328	2.98229	0.002861	0.0193123
P27348	YWHAQ	232935	-0.217227	0.0728869	-2.98033	0.00287935	0.0194032
Q9BV57	ADI1	82541.3	-0.223842	0.0751028	-2.98047	0.00287803	0.0194032
Q53GT1	KLHL22	20648.5	0.184477	0.062	2.97544	0.00292568	0.0196988
P56937	HSD17B7	39692.7	-0.479371	0.161197	-2.97382	0.0029412	0.0197697
Q86WB0	ZC3HC1	38390.1	0.0702628	0.0236264	2.97391	0.00294036	0.0197697
Q15785	TOMM34	85584.8	-0.310981	0.104597	-2.97313	0.00294776	0.0197815
Q96PK6	RBM14	113054	0.128832	0.0433324	2.97312	0.00294792	0.0197815
P80303	NUCB2	36794.2	0.150115	0.0505501	2.96964	0.00298151	0.01999
O00470	MEIS1	46643.5	-0.419096	0.141196	-2.96819	0.0029956	0.02
O75347	TBCA	128793	-0.132408	0.0446025	-2.96863	0.00299135	0.02
P47928	ID4	12028	-0.832587	0.280481	-2.96842	0.00299334	0.02
Q96GF1	RNF185	39054.6	-1.69451	0.570878	-2.96825	0.00299505	0.02
Q9NY93	DDX56	34916.3	0.139279	0.0469105	2.96903	0.0029874	0.02
P10599	TXN	300800	0.257216	0.0866981	2.9668	0.00300917	0.0200738
Q96DT6	ATG4C	17147.2	0.14303	0.048236	2.96521	0.00302474	0.0201607
Q96CQ1	SLC25A36	3514.91	0.453289	0.152951	2.96363	0.00304032	0.0202023
Q9BXT2	CACNG6	872970	0.190996	0.0644471	2.96361	0.00304051	0.0202023
Q9H8Y5	ANKZF1	39354	-0.161325	0.0544365	-2.96355	0.00304116	0.0202023
Q9NWK9	ZNHIT6	11323.4	0.214517	0.0723788	2.96381	0.00303859	0.0202023
Q9UHY7	ENOPH1	79437.4	-0.168149	0.0567712	-2.96187	0.00305774	0.0202811
Q9UKG9	CROT	19966	-0.506307	0.170944	-2.96183	0.00305812	0.0202811
Q15465	SHH	40595	-0.978309	0.330515	-2.95995	0.00307689	0.0203853
Q96HE7	ERO1A	65378.9	-0.135383	0.0457416	-2.95974	0.00307897	0.0203853
Q8TAP8	PPP1R35	22742.6	-0.285079	0.0963546	-2.95864	0.00308996	0.0204241
Q92614	MYO18A	32343.5	-0.15279	0.0516384	-2.95883	0.00308805	0.0204241
Q8NCB2	CAMKV	31093.4	-0.472428	0.15981	-2.95618	0.00311476	0.0205709
Q07889	SOS1	19859.1	-0.0968081	0.0327919	-2.9522	0.0031552	0.0208206
Q9H6E5	TUT1	16198.2	0.431054	0.146051	2.9514	0.00316335	0.0208571
Q16537	PPP2R5E	48896.5	-0.150791	0.0511153	-2.95002	0.00317753	0.0209333
P45954	ACADSB	46958.9	0.149959	0.0509137	2.94536	0.0032258	0.0212161
Q9ULD0	OGDHL	11028.1	-0.662812	0.225027	-2.94547	0.00322463	0.0212161
P00414	MT-CO3	32341.5	0.35284	0.119822	2.94471	0.00323261	0.021219
Q2KHR2	RFX7	10337.1	0.256383	0.0870705	2.94455	0.00323427	0.021219
Q9HCD5	NCOA5	79242	0.208501	0.0708072	2.94463	0.0032334	0.021219
Q07343	PDE4B	12033.4	0.36824	0.125103	2.94348	0.00324541	0.021257
Q4ADV7	RIC1	106442	0.319043	0.108384	2.94363	0.00324385	0.021257
Q5SW79	CEP170	54719.4	-0.114389	0.0388654	-2.94321	0.0032483	0.0212584
Q8TAQ2-2	SMARCC2	43750.2	-0.309003	0.105034	-2.94194	0.00326158	0.0213278
Q9H0W5	CCDC8	18629.7	0.234486	0.0797234	2.94124	0.003269	0.0213587
O60831	PRAF2	128915	-0.151875	0.0516633	-2.93971	0.00328522	0.0214359
Q9BUE6	ISCA1	37849.4	0.283041	0.0962851	2.93962	0.0032862	0.0214359
Q9BRN9	TM2D3	84947.3	0.258848	0.088109	2.93782	0.00330531	0.0215428
P54727	RAD23B	178303	-0.0920345	0.0313351	-2.9371	0.00331292	0.0215725
Q13098	GPS1	86595.9	0.194732	0.0663057	2.93688	0.0033153	0.0215725
Q9UHB4	NDOR1	22951.6	0.227898	0.0776611	2.93452	0.0033406	0.0217193
Q9BTE6	AARSD1	66418	0.123468	0.042098	2.93288	0.00335836	0.021817
O00560	SDCBP	39572.2	0.693777	0.236639	2.93179	0.00337013	0.0218755
Q99865	SPIN2A;SPIN2B	6925.62	0.799189	0.272623	2.93148	0.00337348	0.0218795
P23468-2	PTPRD	16231.2	-0.465507	0.158839	-2.93069	0.00338208	0.0219173
Q99426	TBCB	198755	-0.155005	0.0529167	-2.92923	0.00339805	0.0220029
Q05655	PRKCD	15125.8	-0.567978	0.194064	-2.92675	0.00342519	0.0220886
Q15006	EMC2	70450.6	-0.13662	0.0466637	-2.92775	0.00341422	0.0220886
Q2NKX8	ERCC6L	33120.1	-0.126562	0.0432363	-2.92722	0.00342007	0.0220886
Q8TF74	WIPF2	45817.1	-0.11475	0.0392047	-2.92694	0.00342314	0.0220886
Q9Y2I1	NISCH	18606.3	0.200103	0.0683686	2.92683	0.00342436	0.0220886
P51690	ARSE	34442.5	-0.908019	0.310621	-2.92324	0.00346412	0.0223034
Q6IE81	JADE1;JADE1;JADE1;JADE2;JADE2;JADE2	15524.6	-0.381836	0.130614	-2.92339	0.00346242	0.0223034
O75170	PPP6R2	32858.2	-0.14068	0.0481429	-2.92213	0.00347642	0.0223504
Q8TCY9	URGCP	50168.3	0.626171	0.21429	2.92208	0.00347704	0.0223504
Q9Y282	ERGIC3	40164.5	0.137203	0.0469723	2.92092	0.00348996	0.0224153
Q9BZE2	PUS3	10253.2	0.477671	0.163663	2.91862	0.00351586	0.0225634
P18084	ITGB5	38038.5	-0.497326	0.170487	-2.9171	0.00353305	0.0226555
Q9NUW8	TDP1	38462	-0.119015	0.0408105	-2.91628	0.00354233	0.0226966
P17987	TCP1	159413	0.140051	0.0480434	2.91509	0.0035559	0.0227636
Q68EM7	ARHGAP17	88952.7	-0.128601	0.044119	-2.91486	0.00355852	0.0227636
O15355	PPM1G	105394	-0.105713	0.0362822	-2.91362	0.0035726	0.0228003
P12757	SKIL	6422.26	0.452657	0.15536	2.9136	0.00357286	0.0228003
Q9Y2V7	COG6	27585.7	0.198317	0.0680544	2.9141	0.00356719	0.0228003
Q5T0N5-3	FNBP1L	46230.8	0.133833	0.045946	2.91282	0.00358177	0.0228022
Q96FN4	CPNE2	47184.2	-0.275984	0.0947457	-2.9129	0.00358093	0.0228022
Q99081-2	TCF12	16005.7	1.11395	0.382385	2.91316	0.00357793	0.0228022
P06241	FYN	21436.2	-0.455034	0.156255	-2.91213	0.00358974	0.0228164
Q5VT06	CEP350	10905.5	-0.205252	0.0704791	-2.91224	0.00358842	0.0228164
Q9BVC5	C2orf49	54107.8	0.171345	0.0588682	2.91065	0.00360678	0.0229063
P22392-2	NME2	210255	0.132446	0.0455307	2.90893	0.00362671	0.0229778
Q8IXW5	RPAP2	14552.2	-0.242777	0.0834558	-2.90905	0.00362528	0.0229778
Q9H1B7	IRF2BPL	39922.1	0.207568	0.0713434	2.90941	0.00362107	0.0229778
P19174	PLCG1	72734.9	0.234463	0.0806187	2.90829	0.00363408	0.0230062
Q86TN4	TRPT1	16032.1	-0.237588	0.0817387	-2.90668	0.00365285	0.0231066
P46952	HAAO	6791.62	0.65055	0.223908	2.90543	0.00366749	0.0231808
P39060	COL18A1	32324	0.372861	0.128443	2.90293	0.00369689	0.023348
Q9UIC8	LCMT1	48105	-0.129897	0.0447758	-2.90104	0.00371922	0.0234704
Q96GE4	CEP95	5645.2	0.560547	0.193261	2.90047	0.00372609	0.0234951
Q6IA86	ELP2	33782.5	0.184188	0.0635181	2.89977	0.00373433	0.0235284
Q8NE01	CNNM3	31985	-0.189539	0.065423	-2.89713	0.00376589	0.0237084
P56945	BCAR1	33613.9	-0.487546	0.168516	-2.89316	0.00381381	0.0239911
P20908	COL5A1	24511.1	0.361053	0.124821	2.89258	0.00382096	0.0239981
P67936	TPM4	317745	-0.275809	0.0953507	-2.89258	0.00382095	0.0239981
P63272	SUPT4H1	86129.5	0.160759	0.0555989	2.89141	0.00383512	0.0240679
P16284	PECAM1	14863.4	-1.00705	0.348493	-2.88973	0.00385577	0.0241785
Q96B97	SH3KBP1	34242	-0.69861	0.241936	-2.88758	0.0038822	0.024325
Q14186	TFDP1	43535.5	-0.143963	0.0498627	-2.88719	0.00388705	0.0243362
O95295	SNAPIN	49096.7	-0.19684	0.0681878	-2.88673	0.00389272	0.0243525
Q8NEN9	PDZD8	20538	-0.158537	0.0549393	-2.88567	0.00390576	0.0244149
Q15788	NCOA1	13317.9	0.723458	0.250863	2.88388	0.00392809	0.0245351
P20645	M6PR	75768.1	-0.196935	0.0682945	-2.88362	0.00393138	0.0245364
O95747	OXSR1	107086	-0.121625	0.0421816	-2.88335	0.00393467	0.0245376
Q9H936	SLC25A22	40994.8	-0.116779	0.0405207	-2.88196	0.00395206	0.0246268
Q13371	PDCL	39199.9	-0.200874	0.0697322	-2.88064	0.00396864	0.0246932
Q86XP3	DDX42	81354.3	0.138016	0.047912	2.88062	0.00396894	0.0246932
Q8N3R9	MPP5	38251.6	-0.324686	0.112854	-2.87703	0.00401433	0.0249561
P30483	HLA-B	46050.2	-0.660918	0.229923	-2.87451	0.00404652	0.0251365
Q9H6V9	LDAH	50697.6	0.251585	0.0875622	2.87321	0.0040632	0.0252204
Q96H20	SNF8	61051.7	-0.188504	0.0656246	-2.87247	0.00407281	0.0252603
Q96A83	COL26A1	34265.1	0.384232	0.133853	2.87055	0.00409753	0.0253938
O95163	ELP1	37399	0.134203	0.0467764	2.86902	0.00411744	0.0254973
Q16881	TXNRD1	79867	0.17264	0.0601938	2.86806	0.00412992	0.0255547
O43663	PRC1	38607.7	-0.110154	0.0384222	-2.86694	0.00414467	0.0256096
Q7L2J0	MEPCE	37423	0.23133	0.0806968	2.86666	0.00414828	0.0256096
Q86UE8-2	TLK2	23767.5	0.187954	0.0655698	2.86647	0.00415083	0.0256096
Q8NAV1	PRPF38A	58452.8	0.269532	0.0940315	2.8664	0.00415169	0.0256096
Q6ZMI0	PPP1R21	19171.9	-0.320775	0.111954	-2.86524	0.00416688	0.0256833
O14495	PLPP3	151714	1.1769	0.410817	2.86479	0.00417289	0.0256859
Q8NCM8	DYNC2H1	17700.1	0.354357	0.123697	2.86472	0.00417375	0.0256859
Q07812	BAX	141332	-0.333654	0.116512	-2.86369	0.00418744	0.0257502
Q00341	HDLBP	89088.4	0.0968594	0.0338475	2.86164	0.00421455	0.0258569
Q13247	SRSF6	463446	0.133965	0.0468123	2.86174	0.00421318	0.0258569
Q96MH6	TMEM68	33010.7	-0.260971	0.0911837	-2.86203	0.00420931	0.0258569
Q9H3K2	GHITM	74775.3	-0.285766	0.0999732	-2.85843	0.00425747	0.0261
Q9Y4R8	TELO2	32482.5	0.0928373	0.0324845	2.85789	0.00426462	0.0261237
Q9NPI1	BRD7	28472.1	-0.239851	0.0839388	-2.85746	0.00427049	0.0261395
Q15032	R3HDM1	20119.6	-0.149416	0.0522972	-2.85706	0.00427586	0.0261482
Q8ND83	SLAIN1	12888.7	-0.568784	0.199094	-2.85686	0.00427849	0.0261482
Q567U6	CCDC93	45193.1	-0.118259	0.041433	-2.85421	0.00431433	0.026347
P51114	FXR1	92220.6	-0.137745	0.0482753	-2.85331	0.00432659	0.0263977
Q9NSC5	HOMER3	56154.1	-0.164366	0.0576094	-2.85312	0.00432929	0.0263977
P53999	SUB1	207848	-0.138226	0.0484523	-2.85284	0.00433311	0.0264007
P50583	NUDT2	66593.8	-0.262963	0.0922427	-2.85077	0.00436131	0.0265522
Q13838	DDX39B	115177	0.161389	0.0566501	2.84887	0.0043875	0.0266912
Q8IV38	ANKMY2	43921.5	-0.153237	0.0538	-2.84827	0.0043957	0.0267206
P26599	PTBP1	160274	0.13934	0.0489699	2.84541	0.00443537	0.0269412
Q14542	SLC29A2	16641	-0.44943	0.157977	-2.84491	0.00444239	0.0269632
Q9Y4B4	RAD54L2	19196.9	-0.15115	0.0531512	-2.84377	0.00445831	0.0270391
P53597	SUCLG1	69742.5	0.225851	0.0794949	2.84108	0.00449614	0.0272478
Q9H5Q4	TFB2M	13723.9	0.299521	0.105491	2.8393	0.0045213	0.0273793
Q9BQG0	MYBBP1A	41364	0.121206	0.0427119	2.83775	0.00454324	0.0274913
O75695	RP2	64677.5	-0.481523	0.169823	-2.83545	0.00457618	0.0276334
P27708	CAD	84084.6	0.266394	0.0939491	2.83551	0.00457526	0.0276334
Q5K4L6	SLC27A3	20054	-0.178526	0.0629639	-2.83538	0.00457716	0.0276334
Q96C19	EFHD2	100272	-0.208592	0.0736277	-2.83307	0.00461035	0.0277746
Q99720	SIGMAR1	79965.2	-0.186834	0.0659488	-2.83302	0.00461104	0.0277746
Q9Y6X3	MAU2	17533.7	0.292908	0.103378	2.83336	0.0046061	0.0277746
Q9H4B7	TUBB1	25907	-0.820978	0.290018	-2.83079	0.00464336	0.0279481
O75146	HIP1R	17772.3	-0.100985	0.0356861	-2.82981	0.00465751	0.0280028
P49759	CLK1	40429.7	0.138467	0.0489464	2.82895	0.00467007	0.0280028
P60903	S100A10	137969	-1.95714	0.691672	-2.82957	0.00466105	0.0280028
Q14643	ITPR1	9791.24	0.647084	0.22872	2.82915	0.00466716	0.0280028
Q969X6	UTP4	40914.9	0.119209	0.0421336	2.82931	0.00466487	0.0280028
Q04760	GLO1	360680	-0.153401	0.0542415	-2.82811	0.00468236	0.0280553
Q6ZSJ8	C1orf122	84637.5	-0.282599	0.100001	-2.82597	0.00471376	0.0282009
Q9Y5S9	RBM8A	164121	0.107248	0.03795	2.82604	0.00471275	0.0282009
Q96DI7	SNRNP40	105158	0.085047	0.0301016	2.82533	0.00472316	0.0282359
P62253	UBE2G1	96190.4	-0.155445	0.0550381	-2.82431	0.00473819	0.0283045
Q9UKS6	PACSIN3	29595.7	0.335539	0.118828	2.82374	0.00474662	0.0283335
P11274	BCR	32318.5	-0.145601	0.0515706	-2.82334	0.00475257	0.0283477
Q14690	PDCD11	47432.3	0.131531	0.0465997	2.82258	0.00476389	0.0283939
P49247	RPIA	19547.8	0.422996	0.150026	2.81949	0.00481004	0.0286475
Q6PD62	CTR9	58494.8	0.116838	0.0414454	2.81908	0.00481611	0.0286621
Q13009	TIAM1	17015.7	-0.258952	0.0918883	-2.81811	0.0048307	0.0287275
Q9NUU7	DDX19A	116213	0.0814801	0.028922	2.81724	0.00484385	0.0287842
P53778	MAPK12	24941.1	-0.306861	0.10894	-2.81678	0.0048508	0.0287992
Q8IW41	MAPKAPK5	56700.7	1.11489	0.395862	2.81635	0.00485726	0.0287992
Q8N6T3	ARFGAP1	56593.5	0.131153	0.0465657	2.81651	0.00485483	0.0287992
Q562E7	WDR81	6875.88	0.391902	0.139174	2.81591	0.00486392	0.0288172
Q7Z6M1	RABEPK	17543.3	0.143073	0.0508163	2.81551	0.00487005	0.028832
Q9BVV7	TIMM21	48937.9	0.128605	0.0457001	2.81411	0.0048913	0.0289363
Q8WZA1	POMGNT1	16631.3	-0.254133	0.0903181	-2.81376	0.0048966	0.028946
Q99569	PKP4	20785.5	-0.304504	0.10826	-2.8127	0.0049127	0.0290091
Q9NUB1	ACSS1	29603.7	1.05681	0.375743	2.81258	0.00491457	0.0290091
Q9BQE4	SELENOS	23030.1	0.393647	0.140141	2.80893	0.00497059	0.029318
Q9Y4A5	TRRAP	26979.5	0.111756	0.0398085	2.80733	0.00499539	0.0294424
Q6P2P2	PRMT9	19163.3	0.23772	0.084701	2.80658	0.0050071	0.0294677
Q8NHQ8	RASSF8	20844.6	-0.493343	0.175768	-2.80679	0.0050038	0.0294677
Q9BZL4-3	PPP1R12C	23317.8	-0.577833	0.20591	-2.80624	0.00501239	0.029477
Q9H4L5	OSBPL3	23217.3	-0.607016	0.216422	-2.80478	0.00503515	0.029589
O14910	LIN7A	72538.3	-0.213156	0.0760277	-2.80367	0.00505253	0.0296338
Q15276	RABEP1	44644.7	-0.163426	0.0582903	-2.80366	0.00505267	0.0296338
Q5JSZ5	PRRC2B	21795.9	0.160524	0.0572568	2.80357	0.00505397	0.0296338
P53803	POLR2K	78278.7	0.636216	0.226978	2.80299	0.00506317	0.029644
Q15631	TSN	82974.1	0.125567	0.0447953	2.80312	0.00506104	0.029644
O60568	PLOD3	62694.8	0.263907	0.0942676	2.79955	0.00511739	0.0298515
Q13257	MAD2L1	123239	0.152973	0.0546254	2.8004	0.00510393	0.0298515
Q2TAY7	SMU1	88684	0.128289	0.0458235	2.79963	0.00511616	0.0298515
Q8TAE6	PPP1R14C	43629	1.21091	0.432427	2.80026	0.00510614	0.0298515
Q96N96-6	SPATA13	24272.3	-0.387208	0.138305	-2.79966	0.00511557	0.0298515
Q7L0J3	SV2A	30932.6	-0.32483	0.116107	-2.79768	0.00514713	0.0300029
O00264	PGRMC1	256178	-0.269295	0.096275	-2.79714	0.00515569	0.0300308
P61247	RPS3A	180836	0.132276	0.0473027	2.79638	0.00516791	0.0300799
O14735	CDIPT	28012.5	0.201915	0.0722419	2.79498	0.00519022	0.0301876
P20337	RAB3B	37805.4	-0.514695	0.184308	-2.79259	0.00522887	0.0303902
Q00722	PLCB2	10359.2	-0.938344	0.336551	-2.78812	0.00530146	0.0307896
Q9UL01	DSE	8663.96	0.456983	0.163981	2.78681	0.00532302	0.0308922
O75970	MPDZ	34613.6	-0.284983	0.102275	-2.78643	0.00532926	0.0308944
Q96SJ8	TSPAN18	30238	-0.735534	0.263981	-2.78631	0.00533118	0.0308944
Q8ND30	PPFIBP2	4826.35	0.76921	0.276174	2.78524	0.00534889	0.0309543
Q9BUF5	TUBB6	225312	-0.351142	0.126074	-2.78521	0.0053493	0.0309543
Q9NWM3	CUEDC1	22043.6	-0.248117	0.0890993	-2.78473	0.00535729	0.0309779
P52815	MRPL12	258374	-0.218068	0.0783318	-2.7839	0.00537102	0.0309897
Q16698	DECR1	139902	0.223192	0.0801633	2.78421	0.0053658	0.0309897
Q9P2C4	TMEM181	119281	1.46186	0.525069	2.78413	0.00536721	0.0309897
Q8NEZ5	FBXO22	46895	0.174996	0.0628719	2.78338	0.00537957	0.0310165
P52756	RBM5	30787.9	0.214857	0.0772324	2.78195	0.00540331	0.0311307
Q7Z6J9	TSEN54	33140.8	-0.149104	0.0536217	-2.78066	0.00542478	0.0312318
Q9BZZ5-2	API5	348866	-0.141112	0.0507711	-2.77939	0.00544619	0.0313324
Q969X5	ERGIC1	76505.4	0.290607	0.104573	2.77899	0.00545282	0.0313478
Q53EZ4	CEP55	27284.9	-0.445083	0.160196	-2.77836	0.00546339	0.0313859
P51553	IDH3G	22666.2	0.248733	0.0895837	2.77655	0.00549399	0.0314738
Q13099	IFT88	33525.9	0.25491	0.0917993	2.77682	0.00548938	0.0314738
Q9UPW5	AGTPBP1	19431.4	-0.223832	0.0806079	-2.7768	0.00548972	0.0314738
Q9Y4D8	HECTD4	10304.6	-0.144444	0.0520237	-2.77651	0.00549454	0.0314738
P50993	ATP1A2	34736.5	0.794131	0.286227	2.77448	0.00552905	0.0316486
O43464	HTRA2	117235	-0.171455	0.061804	-2.77418	0.00553418	0.0316552
Q96LT9	RNPC3	18359.4	0.130065	0.0469173	2.77221	0.00556766	0.0318238
Q92997	DVL3	39560.4	-0.139008	0.0501533	-2.77167	0.00557695	0.031854
P51911	CNN1	47823.8	-1.24961	0.450939	-2.77112	0.00558635	0.0318847
P61927	RPL37	14851.3	-1.38048	0.498359	-2.77005	0.0056048	0.0319671
P34896	SHMT1	58785	0.391195	0.141295	2.76864	0.00562912	0.0320828
Q13144	EIF2B5	53817.9	0.13816	0.0499069	2.76836	0.005634	0.0320876
O43709	BUD23	46583.8	0.225099	0.0813373	2.76747	0.00564928	0.0321515
Q9Y3B6	EMC9	2843.14	-0.622063	0.224892	-2.76606	0.00567388	0.0322571
Q9Y467-3	SALL2	254127	-0.331688	0.119919	-2.76594	0.00567594	0.0322571
P50281	MMP14	41628.1	0.22659	0.0819363	2.76544	0.00568466	0.0322605
Q86WA6	BPHL	65759.8	-0.132175	0.0477935	-2.76555	0.00568277	0.0322605
Q9UDW1	UQCR10	50833.3	0.208461	0.0753893	2.76512	0.00569013	0.0322684
Q9UEG4	ZNF629	28306.6	0.239648	0.0866955	2.76425	0.00570547	0.0323323
O94788	ALDH1A2	462197	-0.644842	0.2334	-2.76282	0.00573041	0.0324044
Q92805	GOLGA1	12757.4	-0.163487	0.0591656	-2.76321	0.00572367	0.0324044
Q9BSV6	TSEN34	25140.1	-0.0682071	0.0246863	-2.76295	0.0057282	0.0324044
P27144	AK4	84333.5	-0.711092	0.257496	-2.76156	0.00575257	0.0325065
P29692-2	EEF1D	8168.63	-0.665655	0.241086	-2.76106	0.00576134	0.0325329
Q13813-3	SPTAN1	309609	0.23879	0.086503	2.76048	0.00577169	0.0325683
P13995	MTHFD2	86884.4	-0.348936	0.126467	-2.7591	0.00579604	0.032613
Q8N4L2	PIP4P2	24121.9	-0.238265	0.0863376	-2.75969	0.00578565	0.032613
Q8NFH4	NUP37	63356.9	0.136081	0.0493203	2.75912	0.00579564	0.032613
Q9H1A3	METTL9	37559.4	-0.198448	0.0719233	-2.75916	0.00579507	0.032613
P46063	RECQL	52452.2	0.137466	0.0498391	2.75818	0.00581234	0.0326815
P17813	ENG	11678.5	0.760437	0.275789	2.75731	0.00582792	0.032746
Q58FF6	HSP90AB4P	251984	0.229141	0.0831122	2.75701	0.00583319	0.0327524
O43719	HTATSF1	64385.5	-0.340437	0.123511	-2.75634	0.00584523	0.0327571
Q96BY6	DOCK10	11185.5	0.327666	0.118874	2.75642	0.00584386	0.0327571
Q96FZ2	HMCES	54364.7	-0.180927	0.0656419	-2.75627	0.00584639	0.0327571
P61513	RPL37A	103939	0.0871183	0.0316139	2.7557	0.0058567	0.0327917
P34897	SHMT2	165446	-0.268803	0.0975576	-2.75533	0.00586337	0.032806
O60343	TBC1D4	27141.2	0.432617	0.157083	2.75406	0.0058861	0.0328176
Q96PY5	FMNL2	42192.9	-0.273103	0.0991336	-2.75489	0.00587111	0.0328176
Q96SI1	KCTD15	48846.7	0.296446	0.107616	2.75467	0.00587518	0.0328176
Q9P0M6	H2AFY2	166542	-0.131852	0.0478733	-2.75419	0.00588375	0.0328176
Q9UBQ6	EXTL2	36851.6	0.197395	0.0716742	2.75406	0.00588606	0.0328176
Q9NXF7	DCAF16	45898.2	0.21275	0.0772641	2.75354	0.00589546	0.0328467
P51178	PLCD1	55615	-0.332844	0.120913	-2.75276	0.00590958	0.0329023
Q12979	ABR	27565.9	-0.166293	0.0604292	-2.75187	0.00592554	0.0329681
C9J798	RASA4B;RASA4;RASA4	7859.63	0.676888	0.246032	2.75122	0.00593729	0.0330103
Q96B23-2	C18orf25	46874.6	-0.15743	0.0572352	-2.75058	0.00594904	0.0330525
Q9Y223	GNE	45102.6	-0.0854126	0.0310564	-2.75024	0.00595522	0.0330638
P61221	ABCE1	115983	0.107141	0.0389766	2.74884	0.00598057	0.0331594
Q15084	PDIA6	633438	-0.157229	0.0571986	-2.74883	0.0059808	0.0331594
P03928	MT-ATP8	458098	-0.108506	0.0394858	-2.74799	0.00599623	0.0331986
Q8IXK0	PHC2	47428.1	0.120639	0.0438981	2.74815	0.00599325	0.0331986
Q8WU79	SMAP2	41025.2	-0.113618	0.0413559	-2.74731	0.00600861	0.033244
Q9BT73	PSMG3	39811.3	0.212037	0.0771964	2.74673	0.00601935	0.0332803
Q96IZ0	PAWR	91545.4	-0.406076	0.147931	-2.74504	0.00605037	0.0334053
Q9BUP0	EFHD1	38850.5	-0.567785	0.206833	-2.74514	0.00604859	0.0334053
O00311	CDC7	13770.9	0.242651	0.0884064	2.74472	0.00605626	0.0334146
O00483	NDUFA4	502360	0.23069	0.08408	2.74369	0.00607525	0.0334729
O00584	RNASET2	39972.1	-0.252467	0.0920163	-2.74372	0.00607467	0.0334729
Q9H792	PEAK1	12792.7	0.274817	0.100203	2.7426	0.00609545	0.0335609
Q9Y4X4	KLF12	21691.9	0.496746	0.181313	2.73972	0.0061491	0.0338328
Q8TCX1	DYNC2LI1	12020.3	0.409568	0.149529	2.73905	0.00616175	0.0338789
O95861	BPNT1	58894	0.197463	0.0721293	2.73762	0.00618855	0.0339051
Q09472	EP300	19681.3	0.1253	0.0457729	2.73743	0.00619211	0.0339051
Q9BQG2	NUDT12	24920.6	-0.18623	0.0680184	-2.73793	0.00618269	0.0339051
Q9BW92	TARS2	32357.3	0.207959	0.0759576	2.73784	0.00618448	0.0339051
Q9H3H1	TRIT1	25208.7	-0.354151	0.129366	-2.73758	0.0061893	0.0339051
Q9NYY8	FASTKD2	19546.2	0.173967	0.0635464	2.73764	0.00618816	0.0339051
P22570	FDXR	66155.1	-0.427875	0.1564	-2.73578	0.00622319	0.0340518
O95235	KIF20A	16605.9	0.226184	0.0826839	2.73553	0.00622808	0.0340551
O15126	SCAMP1	32656.6	-0.104865	0.0383465	-2.73466	0.0062444	0.0341209
O14770	MEIS2	44497.3	-0.392132	0.143491	-2.7328	0.00627975	0.0342669
Q9H479	FN3K	45283.6	-0.182282	0.0666994	-2.73288	0.00627831	0.0342669
O95926	SYF2	43713.9	0.164523	0.060271	2.72973	0.00633868	0.0345195
Q15208	STK38	19798.7	0.287913	0.105474	2.72971	0.00633908	0.0345195
Q9NVU7	SDAD1	40399.1	0.131627	0.0482139	2.73006	0.00633229	0.0345195
Q9NVH1	DNAJC11	69587.4	0.130633	0.0478761	2.72856	0.0063611	0.0346157
Q00013	MPP1	10492	-0.7585	0.27826	-2.72586	0.00641333	0.0348522
Q8NFU3	TSTD1	190437	0.446485	0.163783	2.72608	0.00640912	0.0348522
Q9NW81-2	DMAC2	116418	0.201726	0.0740365	2.72468	0.0064363	0.0349531
O94804	STK10	30821.9	-0.170455	0.0625653	-2.72444	0.00644107	0.0349551
P55957	BID	18985.7	0.276618	0.101556	2.7238	0.00645354	0.0349989
Q9BXW9	FANCD2	34412.2	0.249446	0.0916124	2.72284	0.00647236	0.0350651
Q9UBG0	MRC2	41050.8	-0.205086	0.0753239	-2.72273	0.00647457	0.0350651
Q8IX90	SKA3	18747.2	-0.207995	0.0764468	-2.72079	0.0065127	0.0352475
O75144	ICOSLG	10595.5	1.04993	0.385965	2.72029	0.00652254	0.0352768
Q0PNE2	ELP6	34439.7	0.144717	0.0532206	2.71919	0.00654425	0.0353701
Q96MX3	ZNF48	24374.1	-0.163758	0.0602505	-2.71795	0.00656878	0.0354786
P28074	PSMB5	114765	0.105865	0.0389768	2.71609	0.00660583	0.0356544
Q9Y6N1	COX11	31145.2	-0.216146	0.0795864	-2.71586	0.00661031	0.0356544
P21333-2	FLNA	270835	-0.367744	0.135448	-2.71502	0.00662719	0.0357212
O95685	PPP1R3D	12005.1	0.711369	0.262045	2.71468	0.00663396	0.0357334
P19174-2	PLCG1	48020.4	0.292129	0.107625	2.71433	0.00664101	0.0357472
Q86UL3	GPAT4	43493.7	-0.226244	0.0833896	-2.7131	0.00666567	0.0358386
Q9NRF2	SH2B1	11177.5	0.241905	0.0891642	2.71303	0.00666702	0.0358386
P67870	CSNK2B	137687	-0.0649391	0.0239395	-2.71264	0.00667504	0.0358574
P35609-2	ACTN2	58986.8	-0.366145	0.135039	-2.71141	0.00669972	0.0359547
Q8TC12	RDH11	105327	-0.106248	0.0391872	-2.71129	0.0067022	0.0359547
O14772	FPGT	21479.5	-1.05375	0.388764	-2.7105	0.00671818	0.0360162
Q9Y399	MRPS2	50618.1	0.14751	0.0544268	2.71024	0.00672352	0.0360205
Q9BV79	MECR	37263.5	-0.133593	0.0493117	-2.70915	0.00674559	0.0361144
P42858	HTT	27784.8	-0.16601	0.0612949	-2.70838	0.00676135	0.0361257
Q8IWA0	WDR75	26231.4	0.112329	0.0414715	2.70858	0.00675712	0.0361257
Q9Y4Y9	LSM5	18950.2	-0.939427	0.346835	-2.70857	0.00675732	0.0361257
Q92692-2	NECTIN2	28429.7	-0.358677	0.132507	-2.70685	0.00679253	0.0362679
P28288	ABCD3	49137	-0.240617	0.0889309	-2.70567	0.00681674	0.0363727
Q8IXM2	BAP18	131254	-0.146872	0.0543074	-2.70445	0.0068417	0.0364814
Q9BQA9	CYBC1	17536.7	0.260138	0.0962196	2.70359	0.00685958	0.0365522
Q92574	TSC1	18354.8	0.155546	0.0575829	2.70125	0.00690796	0.0367854
P17900	GM2A	115413	-0.167236	0.0619323	-2.70031	0.00692755	0.0368649
Q13796	SHROOM2	24021.2	-0.504057	0.186787	-2.69857	0.0069639	0.0370336
Q96SB3	PPP1R9B	71610.8	-0.103204	0.0382611	-2.69737	0.00698886	0.0371415
O94763	URI1	45680.4	-0.157745	0.0585001	-2.69649	0.00700753	0.0371802
P10301	RRAS	22453.1	-0.719551	0.266858	-2.69638	0.00700974	0.0371802
P22102	GART	106995	0.164368	0.0609591	2.69636	0.00701018	0.0371802
Q92560	BAP1	18361	0.229215	0.0850337	2.69557	0.00702675	0.0372432
Q14119	VEZF1	54637.9	-0.128444	0.047663	-2.69485	0.00704213	0.0372998
Q9ULE3	DENND2A	20486.5	-0.166765	0.0619502	-2.69192	0.00710415	0.0376032
P46776	RPL27A	403520	-0.0988481	0.0367279	-2.69136	0.00711613	0.0376348
Q96BP3	PPWD1	39773.6	0.217449	0.0808001	2.6912	0.00711959	0.0376348
P37802	TAGLN2	86277	0.69783	0.259436	2.6898	0.00714948	0.0377677
Q12933	TRAF2	35109.7	-0.125897	0.046819	-2.689	0.00716655	0.0378327
Q13242	SRSF9	230562	-0.115636	0.0430388	-2.68678	0.00721439	0.03806
Q4J6C6	PREPL	28362.5	0.318429	0.118721	2.68218	0.00731448	0.0385624
O95997	PTTG1	49636.8	-0.340358	0.126982	-2.68036	0.00735437	0.038747
Q15836	VAMP3	49994.3	-0.276121	0.103055	-2.67937	0.00737608	0.0388356
Q13510	ASAH1	81912.1	-0.353897	0.132115	-2.67871	0.00739063	0.0388864
Q5PSV4	BRMS1L	64580.5	-0.115988	0.0433083	-2.67819	0.00740214	0.0389212
Q8IYB3	SRRM1	73605.4	-0.100067	0.0373737	-2.67747	0.00741799	0.0389273
Q99798	ACO2	176989	0.0926391	0.0345959	2.67774	0.00741197	0.0389273
Q9Y2V2	CARHSP1	381195	-0.178132	0.0665297	-2.67748	0.00741787	0.0389273
Q8NEF9	SRFBP1	23911.1	0.271871	0.101582	2.67638	0.00744232	0.0389996
Q96RU3	FNBP1	38211.1	-0.268279	0.100247	-2.67619	0.00744649	0.0389996
Q9NWQ8	PAG1	7958.06	0.686256	0.25643	2.67619	0.00744638	0.0389996
P18065	IGFBP2	86251.4	-0.363929	0.136041	-2.67515	0.00746961	0.0390866
Q13813-2	SPTAN1	107660	-0.590967	0.220934	-2.67486	0.00747608	0.0390866
Q14139	UBE4A	38250.7	0.108614	0.0406066	2.67478	0.00747786	0.0390866
O00203	AP3B1	52383.1	0.105782	0.039577	2.67282	0.00752164	0.0392837
P31483	TIA1	76582.2	0.11496	0.0430135	2.67265	0.00752546	0.0392837
P05388	RPLP0	230339	0.0888662	0.0332701	2.67105	0.0075614	0.039443
Q13017	ARHGAP5	28384.8	0.120504	0.0451184	2.67085	0.00756591	0.039443
Q9Y547	HSPB11	59364.1	0.131151	0.0491174	2.67016	0.00758159	0.0394989
P52597	HNRNPF	236725	0.0800336	0.0300182	2.66617	0.00767209	0.0399441
A6ZKI3	RTL8C	82682.2	0.190219	0.0713627	2.66553	0.00768678	0.0399944
O43824	GTPBP6	23270.9	0.154799	0.0580829	2.66514	0.00769573	0.0400148
Q96P70	IPO9	61851	0.131007	0.0491672	2.66453	0.00770962	0.0400608
Q16891-2	IMMT	105557	-0.0751523	0.0282077	-2.66425	0.00771603	0.0400679
O75414	NME6	19524.3	0.248671	0.0933698	2.6633	0.00773795	0.0401554
P11172	UMPS	88551	0.116487	0.0437758	2.66099	0.00779112	0.040405
Q8TDW0	LRRC8C	21685.5	0.315394	0.118554	2.66034	0.00780608	0.0404562
Q14696	MESD	231963	0.120822	0.0454905	2.65599	0.00790756	0.0409554
Q9NWZ5	UCKL1	10651.8	0.181049	0.0681997	2.65469	0.00793821	0.0410874
Q9UMS4	PRPF19	159032	0.15624	0.0588848	2.65331	0.0079706	0.0412281
Q86Y79	PTRH1	29014.8	0.250582	0.0944661	2.65262	0.00798701	0.0412861
Q9UN81	L1RE1	13083.5	-0.533111	0.201125	-2.65064	0.00803389	0.0415015
Q96T58	SPEN	17429.2	0.155187	0.0585579	2.65015	0.00804572	0.0415356
Q9HCS7	XAB2	40326.3	0.15224	0.0574889	2.64817	0.00809282	0.0417267
Q9UNF0	PACSIN2	114357	-0.178066	0.0672414	-2.64815	0.00809325	0.0417267
P49589-3	CARS	67109.2	-0.211247	0.0798192	-2.64657	0.00813138	0.04174
P50395	GDI2	207118	0.130461	0.049274	2.64765	0.00810523	0.04174
P50991	CCT4	187857	0.0914766	0.0345706	2.64608	0.00814312	0.04174
Q07960	ARHGAP1	81399.6	0.132395	0.0500157	2.64706	0.00811948	0.04174
Q5BKZ1	ZNF326	44114.4	0.109184	0.0412606	2.64621	0.00813982	0.04174
Q5T1Q4	SLC35F1	20757.4	-0.460844	0.174154	-2.64619	0.00814053	0.04174
Q96GX5	MASTL	15420.1	0.207858	0.0785348	2.6467	0.00812817	0.04174
Q9BZF3	OSBPL6	19121.5	-0.437027	0.165087	-2.64725	0.00811483	0.04174
Q9HA82	CERS4	56169.5	-0.362625	0.136968	-2.64752	0.00810847	0.04174
P13804	ETFA	86880.2	-0.11445	0.0432627	-2.64547	0.00815764	0.0417875
P61129	ZC3H6	5092.72	-0.238775	0.0902656	-2.64525	0.00816296	0.0417878
P32969	RPL9	240861	0.100741	0.0380894	2.64487	0.00817232	0.0418088
Q7Z422	SZRD1	90674.4	-0.121467	0.0459566	-2.64309	0.00821537	0.042002
Q9Y371	SH3GLB1	127668	-0.119982	0.0454171	-2.64178	0.0082472	0.0421376
P49327	FASN	208477	0.0929375	0.0352064	2.63979	0.00829573	0.0423311
Q9Y2L9	LRCH1	27742	0.242364	0.091805	2.63999	0.00829094	0.0423311
Q5F1R6	DNAJC21	28866.1	-0.212512	0.080528	-2.63898	0.00831551	0.0424048
P21741	MDK	86958.5	-0.2496	0.0945926	-2.63869	0.00832272	0.0424075
Q9Y3A6	TMED5	78489.5	-0.181439	0.0687652	-2.63853	0.00832671	0.0424075
Q8N6R0	EEF1AKNMT	28079.1	0.200741	0.0761887	2.63479	0.00841885	0.0428493
Q00577	PURA	63132.1	0.164576	0.0624936	2.63348	0.00845143	0.0429876
P0DN79	CBSL;CBS	155684	-0.356313	0.135407	-2.63142	0.00850297	0.0431883
Q15393	SF3B3	125773	0.128293	0.0487511	2.6316	0.00849846	0.0431883
Q9Y217	MTMR6	25287.2	-0.108631	0.0412851	-2.63125	0.00850719	0.0431883
Q6ZS17	RIPOR1	24298.4	-0.247462	0.0940667	-2.6307	0.00852081	0.0432298
Q9UL03	INTS6	24428.3	0.116314	0.0442215	2.63025	0.00853217	0.0432598
Q6QNY1	BLOC1S2	43140.3	-0.198087	0.0753321	-2.62951	0.00855078	0.0433265
Q96KC2	ARL5B	37558.6	0.22196	0.0844345	2.62878	0.00856913	0.0433918
P04156	PRNP	18106.4	-0.432035	0.164412	-2.62776	0.00859498	0.0434396
Q7L5N1	COPS6	53402.8	0.186819	0.0710894	2.62794	0.00859034	0.0434396
Q9Y2H2	INPP5F	22030.9	-0.208749	0.0794369	-2.62786	0.00859244	0.0434396
Q14865	ARID5B	7026.33	-0.856425	0.325968	-2.62733	0.00860575	0.0434664
Q5H9R7	PPP6R3	54973.4	-0.0800562	0.0304783	-2.62666	0.00862271	0.0434968
Q8IUI8	CRLF3	16560.8	0.229143	0.087237	2.62667	0.00862241	0.0434968
Q9NVV4	MTPAP	43129	0.137805	0.0524839	2.62567	0.00864797	0.0435965
P26038	MSN	148093	-0.244498	0.0931402	-2.62505	0.0086636	0.0436476
Q9UJS0	SLC25A13	78152.5	0.0739668	0.0281861	2.62423	0.0086845	0.0437252
O95319	CELF2	31904.5	0.499905	0.190564	2.6233	0.00870837	0.0438176
Q8N3V7-2	SYNPO	10517.9	1.05129	0.400862	2.62256	0.00872711	0.0438841
O43684	BUB3	158577	0.150496	0.0574212	2.62091	0.00876948	0.0440693
Q9H444	CHMP4B	87951.5	-0.167438	0.0639001	-2.62031	0.00878502	0.0441194
Q16626	MEA1	91689.5	-0.354932	0.135549	-2.61848	0.00883224	0.0443006
Q9UIJ7	AK3	128201	-0.19685	0.0751743	-2.61858	0.00882975	0.0443006
P98172	EFNB1	58229	0.610876	0.233378	2.61753	0.00885679	0.0443957
Q3ZCW2	LGALSL	64095.9	-0.19864	0.0759232	-2.61633	0.00888802	0.0445242
Q99832	CCT7	157265	0.077445	0.0296103	2.61548	0.0089103	0.0446076
P19838	NFKB1	25219.1	0.10574	0.0404499	2.6141	0.00894626	0.0446751
P33908	MAN1A1	4707.41	-1.04207	0.39863	-2.61412	0.00894585	0.0446751
Q9HB07	C12orf10	104830	0.101404	0.0387825	2.61468	0.00893102	0.0446751
Q9UNL4	ING4	26782.4	-0.371125	0.141954	-2.6144	0.00893849	0.0446751
Q92610	ZNF592	19267.3	0.0810404	0.0310044	2.61384	0.0089532	0.0446816
A4D1P6	WDR91	22151.4	0.241554	0.0924467	2.6129	0.00897772	0.0447548
P17096	HMGA1	353561	-0.451854	0.172935	-2.61285	0.00897912	0.0447548
P16070	CD44	43741.1	1.51439	0.579987	2.61108	0.00902561	0.044902
P35914	HMGCL	34885.4	0.264702	0.101374	2.61113	0.00902424	0.044902
P61758	VBP1	152583	-0.114464	0.0438313	-2.61147	0.00901541	0.044902
Q2PPJ7	RALGAPA2	10106.8	-0.321429	0.123139	-2.6103	0.00904626	0.0449766
Q6PCB5	RSBN1L	34869.8	0.1356	0.0519604	2.60968	0.00906258	0.0450295
Q7Z4L5	TTC21B	24440.8	0.216802	0.0831217	2.60825	0.00910068	0.0451905
P30153	PPP2R1A	176936	-0.0866771	0.0332721	-2.6051	0.00918468	0.0455792
Q9H0H5	RACGAP1	28221	-0.161252	0.0619065	-2.60476	0.00919388	0.0455964
Q02338	BDH1	37686.7	0.360359	0.138366	2.60438	0.00920401	0.0456027
Q96ND0	FAM210A	23490.9	0.742964	0.285285	2.60428	0.00920664	0.0456027
Q86U86	PBRM1	47311.5	-0.23349	0.0897366	-2.60195	0.00926955	0.0458857
P21953	BCKDHB	47277	0.163651	0.0629064	2.6015	0.00928181	0.0458982
Q9NWL6	ASNSD1	6707.58	0.394304	0.151572	2.60143	0.00928362	0.0458982
Q9NRL2	BAZ1A	31499	0.135843	0.0522253	2.60109	0.00929268	0.0459144
O75391	SPAG7	57555	-0.0965896	0.0371387	-2.60078	0.00930108	0.0459162
Q8IXM2-2	BAP18	43349.5	-0.305601	0.117509	-2.60065	0.00930461	0.0459162
O60292	SIPA1L3	11179.3	0.130071	0.0500382	2.59944	0.00933761	0.0460505
Q7Z460-2	CLASP1	66304.3	-0.0969181	0.0372974	-2.59852	0.00936269	0.0461455
Q13563	PKD2	21868.4	0.164162	0.0632146	2.5969	0.00940703	0.0463351
Q99666	RGPD5	5228.36	0.415985	0.160204	2.59659	0.00941536	0.0463351
Q9P2R3	ANKFY1	39078.5	0.152064	0.0585656	2.59647	0.00941866	0.0463351
P58215	LOXL3	20757.9	-0.288446	0.111142	-2.59529	0.00945098	0.0464654
Q5JVS0	HABP4	29037.5	-0.38051	0.14664	-2.59486	0.00946299	0.0464957
Q9UEE9	CFDP1	87039.4	-0.208478	0.0803629	-2.5942	0.00948104	0.0465555
Q9UQC2	GAB2	14012.5	-0.928994	0.358178	-2.59367	0.00949582	0.0465993
Q8IVW6	ARID3B	55126.4	-0.290695	0.112111	-2.59292	0.00951637	0.0466425
Q9UEU0	VTI1B	62994.8	-0.128766	0.0496601	-2.59296	0.00951551	0.0466425
Q9UJZ1	STOML2	127871	-0.275795	0.106387	-2.59237	0.00953159	0.0466884
P21964	COMT	56809.9	1.60411	0.618883	2.59194	0.0095436	0.0467183
O43402	EMC8	51350.6	-0.164094	0.0633211	-2.59146	0.00955703	0.0467553
Q02218	OGDH	86871	0.0987552	0.0381342	2.58968	0.00960656	0.0469687
Q8TDY2	RB1CC1	11348.2	-0.146795	0.0567215	-2.58799	0.00965365	0.0471699
P51858	HDGF	217163	-0.159115	0.0615025	-2.58713	0.00967779	0.0472005
Q13322	GRB10	47731.3	-0.406864	0.157284	-2.58681	0.0096868	0.0472005
Q5J8M3	EMC4	76646.7	0.17605	0.0680628	2.58658	0.00969329	0.0472005
Q8N5D0	WDTC1	8443.08	-0.369592	0.142916	-2.58609	0.00970723	0.0472005
Q92859	NEO1	21120	-0.416143	0.160916	-2.58608	0.00970744	0.0472005
Q96T21	SECISBP2	15146.2	-0.277147	0.107123	-2.58718	0.00967642	0.0472005
Q9BRJ2	MRPL45	62114.6	0.107455	0.0415344	2.58713	0.00967786	0.0472005
Q9UJK0	TSR3	12588.6	0.395334	0.152852	2.58638	0.00969913	0.0472005
Q5JS37	NHLRC3	11918	-0.425616	0.164611	-2.58558	0.00972157	0.0472029
Q96ME7	ZNF512	46890.8	0.316825	0.122528	2.58574	0.009717	0.0472029
Q9P000	COMMD9	39415.9	0.135905	0.0525659	2.58543	0.00972576	0.0472029
Q8NEZ3	WDR19	18548.1	0.328611	0.127169	2.58406	0.00976442	0.0473616
P63165	SUMO1	94261.5	-0.138781	0.0537207	-2.58338	0.00978386	0.0474243
Q9BUE0	MED18	46865.6	0.240226	0.0929962	2.58318	0.00978928	0.0474243
Q6UWJ1	TMCO3	26324.7	-0.354681	0.137351	-2.58229	0.00981468	0.0474894
Q99576	TSC22D3	76946.3	-0.49717	0.19253	-2.58231	0.00981426	0.0474894
Q5T1M5	FKBP15	29363.1	0.124306	0.0482006	2.57893	0.00991068	0.0479247
Q13443	ADAM9	31647.1	-0.423633	0.164283	-2.57868	0.00991777	0.0479299
O43852-2	CALU	162411	0.379527	0.147224	2.5779	0.00994032	0.0479646
P25686	DNAJB2	53804.8	-0.203989	0.0791418	-2.57751	0.00995139	0.0479646
P50135	HNMT	37314.9	0.424417	0.164639	2.57786	0.00994144	0.0479646
Q04941	PLP2	8186	-0.652982	0.253351	-2.57738	0.00995514	0.0479646
Q32P28	P3H1	64567.7	0.173751	0.067405	2.57772	0.00994553	0.0479646
Q9H7N4	SCAF1	47378.6	-0.192144	0.0745907	-2.57598	0.00999553	0.04813
O75122	CLASP2	38898.3	-0.0958982	0.0372406	-2.5751	0.0100211	0.0482239
P50552	VASP	42117.3	-0.31007	0.120438	-2.57451	0.0100382	0.048277
Q15124	PGM5	20664.7	0.972337	0.37779	2.57375	0.0100603	0.0482978
Q86V88	MDP1	39828.6	-0.566955	0.220278	-2.57381	0.0100586	0.0482978
Q9Y450	HBS1L	63033.6	-0.0935269	0.036339	-2.57373	0.0100608	0.0482978
Q9HCD6	TANC2	6262.99	-0.433007	0.168362	-2.57188	0.0101147	0.0485004
Q9UK61	TASOR	21586.1	-0.09496	0.0369226	-2.57187	0.0101152	0.0485004
P08183	ABCB1	25337.7	-0.428588	0.166663	-2.57158	0.0101237	0.0485119
P0CG47	UBB;UBC	158745	-0.230569	0.0896937	-2.57063	0.0101515	0.0486159
P20810-6	CAST	49892.9	-0.153154	0.0596002	-2.56968	0.0101792	0.0487189
A3KMH1	VWA8	22477.1	0.262936	0.102353	2.56891	0.0102019	0.0487986
Q5T4F4	ZFYVE27	16722.1	-0.553122	0.215345	-2.56854	0.0102129	0.0488217
Q15814	TBCC	69503.1	0.0939795	0.0366032	2.56752	0.0102429	0.0489358
Q9NQS1	AVEN	53966.2	-0.146101	0.0569424	-2.56576	0.0102949	0.0491543
P52435	POLR2J	69206.1	0.119556	0.046629	2.56398	0.010348	0.0493783
Q9UNX4	WDR3	34286.5	0.204845	0.0799941	2.56074	0.0104448	0.0498103
P62314	SNRPD1	106394	0.176913	0.0691258	2.55928	0.0104888	0.0499902
