# Supplementary material for: A reversible state of hypometabolism in a human cellular model of sporadic Parkinson’s disease
Source: Nat Commun. 2023 Nov 23;14:7674. doi: 10.1038/s41467-023-42862-7 (PMC10667251; doi:10.1038/s41467-023-42862-7)
Supplement: Supplementary file 8 — Supplementary Data 5 [file 41467_2023_42862_MOESM8_ESM.xlsx]

## Sheet: KEGG
ID	Description	GeneRatio	BgRatio	pvalue	p.adjust	geneID	Count
hsa05132	Salmonella infection	53/750	249/8191	2.93036e-09	9.23063e-07	64837/29109/83658/5287/3800/8795/51209/5420/10381/5602/64601/5216/10454/5970/2317/26999/25828/7846/140735/5601/347733/4646/8737/10810/5058/23339/60/55845/329/54205/5286/65082/3654/10109/7280/5291/6188/9367/51143/7295/4074/79659/581/81027/6281/6300/84617/26263/51626/2316/6237/7186/4790	53
hsa04144	Endocytosis	52/750	251/8191	1.10484e-08	1.74012e-06	867/116985/1759/3800/23111/28964/29082/8411/7037/5156/29934/7251/64411/9897/57132/8723/22905/51160/3949/1601/112936/3107/60682/50807/3105/6714/378/829/27243/1175/1212/26286/8027/2869/1173/79643/29924/10109/3480/84612/10890/30844/147179/30011/3106/11267/55738/9135/64744/51100/128866/118813	52
hsa01200	Carbon metabolism	30/750	115/8191	8.26931e-08	7.35559e-06	5091/5634/3420/3099/2731/2026/51/5160/8801/3418/4329/25796/226/5162/2653/2821/5631/3417/2806/5095/2023/55753/8802/22934/84532/3421/6470/6472/50/4967	30
hsa00020	Citrate cycle (TCA cycle)	14/750	30/8191	9.34043e-08	7.35559e-06	5091/3420/47/5160/8801/3418/5106/5162/3417/55753/8802/3421/50/4967	14
hsa05130	Pathogenic Escherichia coli infection	39/750	197/8191	2.59008e-06	0.000163175	9871/5010/4644/1902/8795/55930/10381/10458/5602/10454/5970/26999/7846/5601/5062/6714/347733/4430/4646/8737/10810/5058/60/55845/54205/4690/3654/4793/10109/7280/6188/147179/2534/581/81027/6300/84617/7186/4790	39
hsa05230	Central carbon metabolism in cancer	18/750	70/8191	4.00713e-05	0.00210375	2260/5159/6513/3099/2744/8140/9123/5160/5156/3939/3418/3845/5728/6510/5162/5296/5291/3417	18
hsa01250	Biosynthesis of nucleotide sugars	12/750	37/8191	6.83932e-05	0.0030777	2584/29925/55907/3099/29926/6675/2673/2762/2821/4351/10020/8790	12
hsa04810	Regulation of actin cytoskeleton	38/750	229/8191	0.000205061	0.00807429	7114/2260/2934/1793/9459/5159/1902/28964/1072/10152/5156/7410/10458/79837/1730/3845/3679/5747/5216/26999/2335/1729/5062/6714/5058/5296/60/55845/10109/5291/6654/3693/9564/7074/54776/221178/6237/4478	38
hsa01240	Biosynthesis of cofactors	28/750	153/8191	0.000271804	0.00951313	210/249/29925/1728/64802/25902/29926/93100/326625/56474/7389/9054/102157402/26289/4351/133686/4832/4831/23498/790/6470/205/10797/6472/51109/10201/7372/50808	28
hsa01230	Biosynthesis of amino acids	17/750	75/8191	0.000343346	0.0108154	5091/5634/3420/2026/3418/4548/2752/226/5631/3417/2806/2023/22934/3421/6470/6472/50	17
hsa00640	Propanoate metabolism	10/750	32/8191	0.000388664	0.0111299	3030/55862/51/3939/8801/4329/5095/8802/84532/594	10
hsa05205	Proteoglycans in cancer	34/750	205/8191	0.000440976	0.0115756	1277/2260/867/8324/1278/7410/2535/288/3845/5747/2317/2335/2719/7976/6714/7023/5058/84309/5296/60/3480/5291/6469/6654/3693/5335/3708/7074/6300/54776/2316/6237/4478/960	34
hsa04933	AGE-RAGE signaling pathway in diabetic complications	20/750	100/8191	0.000620198	0.0150279	1277/1278/3845/5602/5970/2335/1729/1281/2308/5601/1019/5296/5291/5580/5335/581/6300/5330/5333/4790	20
hsa00562	Inositol phosphate metabolism	16/750	73/8191	0.0007548	0.0165468	5287/3612/23007/51477/79837/4329/5728/5286/8871/5291/5335/10423/5330/5333/9107/22876	16
hsa04141	Protein processing in endoplasmic reticulum	29/750	171/8191	0.000787944	0.0165468	9871/22872/55432/10484/55768/1650/3703/5602/10961/6048/5601/1603/55666/9532/29979/440275/6185/6238/6748/91445/30001/5887/581/7326/55829/10130/7186/4121/3300	29
hsa05131	Shigellosis	38/750	247/8191	0.000940144	0.0185091	55072/1793/3099/10801/598/5602/5747/5216/10454/5970/1729/2308/5601/6714/7334/8737/10616/5296/60/54205/4793/10109/5291/7335/5580/54874/5335/9564/581/3708/6300/5330/5333/7186/23048/4790/960/831	38
hsa00520	Amino sugar and nucleotide sugar metabolism	12/750	49/8191	0.00122128	0.0226296	2584/29925/55907/3099/29926/6675/2673/2762/2821/4351/10020/8790	12
hsa04510	Focal adhesion	32/750	201/8191	0.00130875	0.0229031	1277/1280/1793/5159/1278/1292/5156/7410/5602/3679/5728/5747/2317/2335/1729/5601/5062/6714/5058/5296/60/329/3480/5291/6654/3693/2534/9564/54776/2316/394/7408	32
hsa04145	Phagosome	25/750	152/8191	0.00272	0.041228	8411/10381/7037/53407/9554/8417/3107/7846/3105/6891/347733/60/7280/81035/23545/527/51143/3693/4074/3106/79659/81027/84617/9902/9341	25
hsa04146	Peroxisome	16/750	82/8191	0.00274472	0.041228	10654/5824/8540/26061/51/10455/3418/2180/5195/390916/23600/3417/54677/83594/5825/3155	16
hsa04210	Apoptosis	23/750	136/8191	0.00274853	0.041228	5783/8795/835/4170/598/3845/5602/5970/7846/5601/8737/5296/60/329/54205/5291/581/3708/27429/6709/637/7186/4790	23
hsa00280	Valine, leucine and isoleucine degradation	11/750	48/8191	0.00339673	0.0466136	3030/27034/10449/3032/3712/4329/3028/5095/36/3155/594	11
hsa03040	Spliceosome	24/750	147/8191	0.00361225	0.0466136	4670/51362/84321/9716/6628/8449/3178/9416/3192/55696/9775/11325/84950/6431/7919/9939/9410/25949/23658/8683/27339/56949/23450/6632	24
hsa05222	Small cell lung cancer	17/750	92/8191	0.00373221	0.0466136	1021/6256/598/5728/5747/5970/2335/6257/1019/5296/329/54205/6502/5291/581/7186/4790	17
hsa05120	Epithelial cell signaling in Helicobacter pylori infection	14/750	70/8191	0.00390729	0.0466136	58494/50848/28964/5602/5970/5803/5601/6714/5058/23545/527/5335/6300/4790	14
hsa03013	Nucleocytoplasmic transport	19/750	108/8191	0.00397172	0.0466136	23279/23225/9818/81929/84321/10526/55161/9631/57122/3843/10482/9775/7919/9939/55308/79023/10250/55705/7341	19
hsa01232	Nucleotide metabolism	16/750	85/8191	0.00399545	0.0466136	4907/271/1841/3704/8623/56474/51251/102157402/2987/26289/4832/4831/205/10201/54963/50808	16
hsa00030	Pentose phosphate pathway	8/750	30/8191	0.00449929	0.0488716	5634/51071/64080/25796/226/2821/5631/22934	8
hsa00630	Glyoxylate and dicarboxylate metabolism	8/750	30/8191	0.00449929	0.0488716	2731/2752/2653/5095/84532/6470/6472/50	8

## Sheet: mKEGG
ID	Description	GeneRatio	BgRatio	pvalue	p.adjust	geneID	Count

## Sheet: WikiPathways
ID	Description	GeneRatio	BgRatio	pvalue	p.adjust	geneID	Count
WP4290	Metabolic reprogramming in colon cancer	18/788	42/7897	2.78524e-08	1.56809e-05	6513/47/2744/9123/5160/3939/8801/3418/6510/5162/2821/2806/2023/22934/6472/2618/50/2194	18
WP5220	Metabolic reprogramming in pancreatic cancer	16/788	42/7897	1.14318e-06	0.000321804	6513/3099/47/6675/8140/5160/3939/3845/6510/2673/3949/5162/2821/2806/22934/2194	16
WP3888	VEGFA-VEGFR2 signaling pathway	73/788	432/7897	3.2448e-06	0.00060894	3315/6624/7114/5780/29109/2314/867/154796/1072/8575/7001/8411/55872/6732/598/3939/5710/7410/9513/3418/5747/6541/5216/5970/2317/2335/27044/2308/5803/1192/5601/23215/1969/5062/6714/378/226/4343/1175/4646/8027/5058/5717/5296/23339/5954/54205/4690/9659/29924/6748/6902/7295/6386/5580/3693/5496/2534/5335/9564/6300/8550/8985/1666/4323/2022/10130/357/10574/4790/2887/8754/813	73
WP4018	Clear cell renal cell carcinoma pathways	23/788	86/7897	7.24847e-06	0.00102022	5352/5159/6513/3099/47/6009/2026/5156/3939/8242/5728/7249/226/2821/2023/6470/6472/2033/7248/8314/2194/55193/2887	23
WP2261	Glioblastoma signaling pathways	21/788	83/7897	4.45994e-05	0.00502189	2260/1021/867/5159/5287/5156/3845/5728/7249/1029/2308/6714/1019/5296/5286/3480/5291/5580/5335/2033/7248	21
WP51	Regulation of actin cytoskeleton	31/788	151/7897	6.84932e-05	0.00642695	7114/2260/2934/1793/9459/5159/5287/28964/1072/10152/5156/10458/79837/2258/3845/5747/5216/26999/2335/1729/5062/5058/5296/60/55845/5286/5291/6654/9564/6237/4478	31
WP411	mRNA processing	27/788	126/7897	9.30356e-05	0.00748272	4670/1660/6732/8899/6733/51362/4841/6628/8449/10914/6421/23405/6829/3178/10482/3192/5496/6431/5725/1195/9410/10181/8683/10250/23450/10659/6632	27
WP4674	Head and neck squamous cell carcinoma	18/788	74/7897	0.00026322	0.0185241	4853/2260/1021/83667/6009/5966/3845/5728/7249/5970/1029/1019/5296/329/3480/5291/7248/4790	18
WP4549	Fragile X syndrome	25/788	122/7897	0.000348165	0.0217796	4131/1759/4204/6009/5573/3845/5728/7249/2332/26999/1029/6714/1175/1212/3218/23405/1173/5291/6654/2534/5335/9894/3708/5825/7248	25
WP4217	Ebola virus infection in host	25/788	129/7897	0.000832734	0.0397998	2934/8575/7251/7410/5966/64601/5970/2317/3107/3105/10577/1212/5058/5296/23339/60/65082/3480/5291/9367/3106/7074/2033/2316/4790	25
WP4532	Intraflagellar transport proteins binding to dynein	9/788	27/7897	0.000837633	0.0397998	83658/140735/11020/57539/51143/79659/51626/51668/57728	9
WP357	Fatty acid biosynthesis	8/788	22/7897	0.000848309	0.0397998	5091/10449/47/55862/2180/1666/51102/2194	8
WP2037	Prolactin signaling pathway	17/788	76/7897	0.00108243	0.0427273	867/4752/7410/5479/5747/5970/5601/6714/5058/5296/4793/5291/6654/2534/2316/4790/9846	17
WP2643	Nanoparticle-mediated activation of receptor signaling	9/788	28/7897	0.00112668	0.0427273	1277/3845/5602/5747/2335/5601/6714/6654/6300	9
WP78	TCA cycle (aka Krebs or citric acid cycle)	7/788	18/7897	0.00113838	0.0427273	3420/8801/3418/8802/3421/50/4967	7
WP437	EGF/EGFR signaling pathway	29/788	163/7897	0.00139249	0.0489983	867/5287/1759/1072/7410/3845/5728/5747/4216/50807/2308/5601/5899/6714/1175/8027/5058/3727/1173/5296/4690/29924/6654/5580/5335/9564/30011/9846/2887	29

## Sheet: Reactome
ID	Description	GeneRatio	BgRatio	pvalue	p.adjust	geneID	Count
R-HSA-9012999	RHO GTPase cycle	99/1091	449/10891	1.22042e-14	1.66099e-11	DSG2/TRIO/ITSN1/DOCK6/SCRIB/ADD3/DOCK1/ARHGEF6/DAAM1/ARAP1/PTPN13/GIT1/CDC42EP5/ARHGAP42/CKB/ABI2/SWAP70/SPTBN1/TFRC/ARMCX3/SLK/ARAP3/VAV2/BAIAP2/DOCK11/PREX1/DIAPH2/CHN1/FERMT2/LEMD3/VRK2/WDR6/SLC4A7/TAOK3/SLC1A5/MTR/TXNL1/MCAM/CYFIP2/HINT2/DIAPH1/ARHGAP10/STOM/EPHA2/PLXNA1/PAK2/SRC/EMD/WDR11/MYO6/ZNF512B/BASP1/CCT6A/ARFGAP3/WASF3/STAM/DOCK5/SHKBP1/PAK1/PHIP/PIK3R2/ACTB/BRK1/NCK1/PARD6B/LETM1/SO…	99
R-HSA-9013423	RAC3 GTPase cycle	32/1091	94/10891	1.94888e-10	1.32621e-07	DSG2/TRIO/GIT1/ARHGAP42/ABI2/SWAP70/TFRC/ARAP3/VAV2/BAIAP2/PREX1/FERMT2/LEMD3/VRK2/TAOK3/SLC1A5/MCAM/EPHA2/PAK2/EMD/PAK1/PIK3R2/BRK1/ARHGAP17/BCR/TIAM1/DOCK10/ABR/VAMP3/ARHGAP5/ARHGAP1/RACGAP1	32
R-HSA-9013404	RAC2 GTPase cycle	29/1091	88/10891	3.26843e-09	1.48278e-06	DSG2/TRIO/DOCK1/GIT1/ARHGAP42/ABI2/SWAP70/TFRC/ARMCX3/VAV2/PREX1/LEMD3/VRK2/TAOK3/MCAM/EPHA2/PAK2/EMD/PAK1/PIK3R2/BRK1/ARHGAP17/BCR/TIAM1/DOCK10/ABR/VAMP3/ARHGAP1/RACGAP1	29
R-HSA-9013149	RAC1 GTPase cycle	45/1091	185/10891	1.10903e-08	3.33504e-06	TRIO/DOCK6/DOCK1/ARHGEF6/ARAP1/GIT1/ARHGAP42/ABI2/SWAP70/TFRC/ARAP3/VAV2/BAIAP2/DOCK11/PREX1/CHN1/FERMT2/LEMD3/VRK2/TAOK3/SLC1A5/MCAM/CYFIP2/ARHGAP10/EPHA2/PAK2/EMD/WASF3/DOCK5/PAK1/PIK3R2/BRK1/SOS1/WIPF2/NISCH/ARHGAP17/BCR/TIAM1/SPATA13/DOCK10/ABR/VAMP3/ARHGAP5/ARHGAP1/RACGAP1	45
R-HSA-9013148	CDC42 GTPase cycle	40/1091	155/10891	1.22522e-08	3.33504e-06	TRIO/ITSN1/DOCK6/SCRIB/ARHGEF6/DAAM1/ARAP1/GIT1/CDC42EP5/ARHGAP42/TFRC/ARAP3/VAV2/BAIAP2/DOCK11/PREX1/CHN1/ARHGAP10/STOM/PAK2/ARFGAP3/SHKBP1/PAK1/PIK3R2/WIPF2/ARHGAP17/FNBP1L/BCR/TIAM1/WDR81/SPATA13/DOCK10/FMNL2/ABR/VAMP3/FNBP1/ARHGAP5/ARHGAP1/WDR91/RACGAP1	40
R-HSA-5663220	RHO GTPases Activate Formins	34/1091	140/10891	7.12914e-07	0.000161713	NUP160/SPC24/SPC25/DAAM1/CENPH/TUBB3/SEH1L/DIAPH2/PFN1/NDC80/DIAPH1/TUBA1A/DYNLL2/EVL/SRC/NUP107/TUBB2B/CKAP5/ACTB/CLIP1/TUBB2A/DYNC1LI1/PPP2R5E/ERCC6L/TUBB1/MAD2L1/TUBB6/DVL3/NUP37/FMNL2/BUB3/PPP2R1A/CLASP1/CLASP2	34
R-HSA-389957	Prefoldin mediated transfer of substrate to CCT/TriC	13/1091	28/10891	8.48055e-07	0.000164886	TUBB3/PFDN2/TUBA1A/TUBB2B/CCT6A/ACTB/TUBB2A/TCP1/TUBB1/TUBB6/CCT4/CCT7/VBP1	13
R-HSA-6811442	Intra-Golgi and retrograde Golgi-to-ER traffic	43/1091	202/10891	1.26212e-06	0.000214718	RAB30/KIF1B/KLC2/TMED3/RAB9B/TUBB3/STX6/GALNT2/STX18/NAA30/MAN2A2/KIF15/COG4/STX16/SEC22B/MAN2A1/GOLIM4/TUBA1A/DYNLL2/COPB2/ARF4/CAPZA1/TUBB2B/ARFGAP3/ARCN1/KIF21A/COG1/TUBB2A/RAB9A/ARL1/DYNC1LI1/RIC1/COG6/M6PR/TUBB1/ARFGAP1/RABEPK/TUBB6/GOLGA1/KIF20A/VAMP3/MAN1A1/RACGAP1	43
R-HSA-2029480	Fcgamma receptor (FCGR) dependent phagocytosis	24/1091	86/10891	2.26879e-06	0.000323164	DOCK1/MYO5A/CFL1/ABI2/VAV2/BAIAP2/NCKIPSD/PTK2/CYFIP2/SRC/WASF3/PAK1/PIK3R2/ACTB/BRK1/NCK1/AHCYL1/ARPC2/PIK3CB/PRKCD/WIPF2/FYN/PLCG1/ITPR1	24
R-HSA-2995410	Nuclear Envelope (NE) Reassembly	22/1091	75/10891	2.40352e-06	0.000323164	VRK1/NUP160/CHMP4A/TUBB3/NUP58/SEH1L/LEMD3/VRK2/NUP155/TUBA1A/NUP107/CHMP2A/EMD/TUBB2B/CHMP6/TUBB2A/TUBB1/TUBB6/NUP37/CHMP4B/PPP2R1A/SUMO1	22
R-HSA-9013405	RHOD GTPase cycle	18/1091	54/10891	2.61191e-06	0.000323164	ADD3/DIAPH2/LEMD3/VRK2/SLC4A7/MCAM/HINT2/DIAPH1/PLXNA1/EMD/PIK3R2/ARHGAP17/EFHD2/VAMP3/ARHGAP5/ARHGAP1/RACGAP1/ANKFY1	18
R-HSA-2555396	Mitotic Metaphase and Anaphase	47/1091	237/10891	3.35222e-06	0.000351422	VRK1/NUP160/SPC24/SPC25/CENPH/CHMP4A/STAG1/TUBB3/NUP58/ANAPC2/PSMD4/SEH1L/FBXO5/PSMD5/LEMD3/PSMF1/VRK2/PSME4/PSMD10/NDC80/NUP155/TUBA1A/DYNLL2/NUP107/CHMP2A/EMD/TUBB2B/CKAP5/PSMD11/CLIP1/CHMP6/TUBB2A/DYNC1LI1/PPP2R5E/ERCC6L/TUBB1/MAD2L1/TUBB6/NUP37/PSMB5/PTTG1/BUB3/CHMP4B/PPP2R1A/CLASP1/SUMO1/CLASP2	47
R-HSA-9013420	RHOU GTPase cycle	15/1091	40/10891	3.35671e-06	0.000351422	ARHGEF6/GIT1/SPTBN1/WDR6/TXNL1/EPHA2/PAK2/SRC/MYO6/STAM/PAK1/PIK3R2/NCK1/SPTAN1/PEAK1	15
R-HSA-389958	Cooperation of Prefoldin and TriC/CCT in actin and tubulin folding	13/1091	32/10891	5.36511e-06	0.000521565	TUBB3/PFDN2/TUBA1A/TUBB2B/CCT6A/ACTB/TUBB2A/TCP1/TUBB1/TUBB6/CCT4/CCT7/VBP1	13
R-HSA-68882	Mitotic Anaphase	46/1091	236/10891	6.88533e-06	0.000624729	VRK1/NUP160/SPC24/SPC25/CENPH/CHMP4A/STAG1/TUBB3/NUP58/ANAPC2/PSMD4/SEH1L/PSMD5/LEMD3/PSMF1/VRK2/PSME4/PSMD10/NDC80/NUP155/TUBA1A/DYNLL2/NUP107/CHMP2A/EMD/TUBB2B/CKAP5/PSMD11/CLIP1/CHMP6/TUBB2A/DYNC1LI1/PPP2R5E/ERCC6L/TUBB1/MAD2L1/TUBB6/NUP37/PSMB5/PTTG1/BUB3/CHMP4B/PPP2R1A/CLASP1/SUMO1/CLASP2	46
R-HSA-4420097	VEGFA-VEGFR2 Pathway	25/1091	99/10891	9.96221e-06	0.000847411	HSPB1/DOCK1/ABI2/VAV2/BAIAP2/KRAS/PTK2/CYFIP2/PAK2/SRC/WASF3/THEM4/PAK1/PIK3R2/ACTB/BRK1/NCK1/AHCYL1/PIK3CB/PRKCD/FYN/PLCG1/BCAR1/ITPR1/MAPK12	25
R-HSA-71406	Pyruvate metabolism and Citric Acid (TCA) cycle	17/1091	55/10891	1.55092e-05	0.00117267	IDH3B/RXRA/NNT/SLC16A3/PDHA1/LDHA/SUCLG2/IDH2/FAHD1/PDPR/PDK3/PDHB/SUCLG1/GLO1/IDH3G/ACO2/OGDH	17
R-HSA-9013409	RHOJ GTPase cycle	17/1091	55/10891	1.55092e-05	0.00117267	TRIO/SCRIB/GIT1/TFRC/PREX1/SLC4A7/SLC1A5/STOM/PAK2/PAK1/PIK3R2/WIPF2/FNBP1L/VAMP3/FNBP1/ARHGAP5/ARHGAP1	17
R-HSA-389977	Post-chaperonin tubulin folding pathway	10/1091	22/10891	2.04637e-05	0.00146585	TUBB3/TUBA1A/TBCD/TUBB2B/TUBB2A/TBCA/TBCB/TUBB1/TUBB6/TBCC	10
R-HSA-9013408	RHOG GTPase cycle	20/1091	74/10891	2.62065e-05	0.00178335	DSG2/TRIO/ITSN1/DOCK1/TFRC/VAV2/PREX1/LEMD3/VRK2/MCAM/EPHA2/PAK2/EMD/ARFGAP3/DOCK5/LETM1/SHMT2/VAMP3/ARHGAP5/ARHGAP1	20
R-HSA-5628897	TP53 Regulates Metabolic Genes	22/1091	87/10891	3.274e-05	0.00212186	SESN2/RHEB/GLS/SESN3/PRDX2/YWHAB/COX8A/TACO1/PTEN/TSC2/COX20/MOV10/AGO3/GPI/PRKAG1/CYCS/YWHAQ/TXN/TXNRD1/NDUFA4/COX11/TSC1	22
R-HSA-72203	Processing of Capped Intron-Containing Pre-mRNA	45/1091	246/10891	4.5371e-05	0.00267588	NUP160/NUP210/HNRNPM/DHX9/NUP58/SEH1L/CDC40/THOC3/AQR/SNRPB/DHX16/NUP155/MTREX/NUP107/PAPOLA/DDX39A/HNRNPA1/POLR2B/DDX23/NXF1/HNRNPU/RBM22/EIF4A3/DDX42/PRPF38A/SRSF6/DDX39B/PTBP1/RBM8A/SNRNP40/POLR2K/RBM5/RNPC3/NUP37/SYF2/LSM5/PPWD1/SRSF9/SRRM1/HNRNPF/PRPF19/XAB2/SF3B3/POLR2J/SNRPD1	45
R-HSA-9013424	RHOV GTPase cycle	13/1091	38/10891	4.71742e-05	0.00267588	GIT1/SPTBN1/WDR6/TXNL1/EPHA2/PAK2/ZNF512B/PAK1/NCK1/PARD6B/TPM4/SPTAN1/PEAK1	13
R-HSA-194138	Signaling by VEGF	25/1091	108/10891	4.9048e-05	0.00267588	HSPB1/DOCK1/ABI2/VAV2/BAIAP2/KRAS/PTK2/CYFIP2/PAK2/SRC/WASF3/THEM4/PAK1/PIK3R2/ACTB/BRK1/NCK1/AHCYL1/PIK3CB/PRKCD/FYN/PLCG1/BCAR1/ITPR1/MAPK12	25
R-HSA-5620924	Intraflagellar transport	16/1091	54/10891	4.91528e-05	0.00267588	DYNLRB1/TUBB3/TUBA1A/DYNLL2/IFT27/WDR35/TUBB2B/TUBB2A/DYNC2H1/TUBB1/TUBB6/IFT88/DYNC2LI1/HSPB11/TTC21B/WDR19	16
R-HSA-389960	Formation of tubulin folding intermediates by CCT/TriC	10/1091	25/10891	7.81175e-05	0.00408915	TUBB3/TUBA1A/TUBB2B/CCT6A/TUBB2A/TCP1/TUBB1/TUBB6/CCT4/CCT7	10
R-HSA-4570464	SUMOylation of RNA binding proteins	14/1091	47/10891	0.000135434	0.00651789	BMI1/RING1/NUP160/NUP210/NUP58/SEH1L/NUP155/NUP107/RNF2/NOP58/CBX8/NUP37/PHC2/SUMO1	14
R-HSA-71403	Citric acid cycle (TCA cycle)	9/1091	22/10891	0.000146063	0.00651789	IDH3B/NNT/SUCLG2/IDH2/FAHD1/SUCLG1/IDH3G/ACO2/OGDH	9
R-HSA-195258	RHO GTPase Effectors	54/1091	327/10891	0.000147074	0.00651789	KLC2/NUP160/SPC24/SPC25/DAAM1/CENPH/CFL1/ABI2/TUBB3/YWHAB/BAIAP2/SEH1L/NCKIPSD/DIAPH2/PPP1R14A/PTK2/PFN1/CYFIP2/NDC80/DIAPH1/TUBA1A/DYNLL2/EVL/PAK2/SRC/NUP107/TUBB2B/WASF3/CKAP5/PAK1/ACTB/BRK1/CLIP1/NCK1/ARPC2/TUBB2A/DYNC1LI1/YWHAQ/PPP2R5E/PRKCD/ERCC6L/WIPF2/PRC1/TUBB1/MAD2L1/TUBB6/DVL3/NUP37/FMNL2/FLNA/BUB3/PPP2R1A/CLASP1/CLASP2	54
R-HSA-446203	Asparagine N-linked glycosylation	51/1091	304/10891	0.00014952	0.00651789	SEC24D/GMPPB/SEC31A/PPP6R1/TMED3/CMAS/GMPPA/UAP1/SEC23A/TUBB3/TRAPPC9/SPTBN1/NGLY1/DDOST/ANK3/STT3A/MAN2A2/COG4/GFPT1/RNF5/SEC22B/NUDT14/GMDS/MAN2A1/TUBA1A/DYNLL2/TRAPPC3/DAD1/COPB2/ARF4/CAPZA1/TUBB2B/ARFGAP3/ARCN1/MPI/RPN2/COG1/TUBB2A/MANEA/DYNC1LI1/RNF185/RAD23B/COG6/TUBB1/ARFGAP1/TUBB6/SPTAN1/GNE/FPGT/PPP6R3/MAN1A1	51
R-HSA-9664407	Parasite infection	16/1091	59/10891	0.000158038	0.00651789	DOCK1/MYO5A/ABI2/VAV2/BAIAP2/NCKIPSD/PTK2/CYFIP2/SRC/WASF3/ACTB/BRK1/NCK1/ARPC2/WIPF2/FYN	16
R-HSA-9664417	Leishmania phagocytosis	16/1091	59/10891	0.000158038	0.00651789	DOCK1/MYO5A/ABI2/VAV2/BAIAP2/NCKIPSD/PTK2/CYFIP2/SRC/WASF3/ACTB/BRK1/NCK1/ARPC2/WIPF2/FYN	16
R-HSA-9664422	FCGR3A-mediated phagocytosis	16/1091	59/10891	0.000158038	0.00651789	DOCK1/MYO5A/ABI2/VAV2/BAIAP2/NCKIPSD/PTK2/CYFIP2/SRC/WASF3/ACTB/BRK1/NCK1/ARPC2/WIPF2/FYN	16
R-HSA-418885	DCC mediated attractive signaling	7/1091	14/10891	0.000180885	0.00724071	TRIO/DOCK1/ABLIM1/PTK2/SRC/NCK1/FYN	7
R-HSA-9648025	EML4 and NUDC in mitotic spindle formation	25/1091	117/10891	0.000193273	0.00748834	NUP160/SPC24/SPC25/CENPH/TUBB3/SEH1L/NDC80/TUBA1A/DYNLL2/NUP107/TUBB2B/CKAP5/CLIP1/TUBB2A/DYNC1LI1/PPP2R5E/ERCC6L/TUBB1/MAD2L1/TUBB6/NUP37/BUB3/PPP2R1A/CLASP1/CLASP2	25
R-HSA-9696270	RND2 GTPase cycle	13/1091	43/10891	0.000198075	0.00748834	SCRIB/PTPN13/TFRC/LEMD3/WDR6/TXNL1/EPHA2/PIK3R2/NISCH/PKP4/FNBP1/ARHGAP5/ARHGAP1	13
R-HSA-5357801	Programmed Cell Death	38/1091	210/10891	0.000217985	0.00792239	DSG2/GSN/CHMP4A/TNFRSF10B/ADD1/BCL2L1/YWHAB/PSMD4/PSMD5/PSMF1/PSME4/APIP/PTK2/TP53BP2/PSMD10/ARHGAP10/CDKN2A/DYNLL2/PAK2/CHMP2A/RIPK1/PSMD11/PPP3CC/BIRC2/CYCS/STK26/CHMP6/YWHAQ/SDCBP/PRKCD/TFDP1/BAX/SPTAN1/BID/PSMB5/TRAF2/CHMP4B/AVEN	38
R-HSA-6811440	Retrograde transport at the Trans-Golgi-Network	14/1091	49/10891	0.000221198	0.00792239	RAB9B/STX6/NAA30/COG4/STX16/COG1/RAB9A/ARL1/RIC1/COG6/M6PR/RABEPK/GOLGA1/VAMP3	14
R-HSA-8856828	Clathrin-mediated endocytosis	29/1091	146/10891	0.00023758	0.00820311	ITSN1/CBL/DNM1/SYT1/TFRC/EPN2/LDLR/DAB2/AP2S1/CLTB/STAM/AP2M1/ACTB/UBQLN1/PIK3C2A/EPN1/ARPC2/SYNJ2/GPS1/FNBP1L/SH3KBP1/M6PR/HIP1R/PACSIN3/ARFGAP1/VAMP3/FNBP1/PACSIN2/COPS6	29
R-HSA-2029482	Regulation of actin dynamics for phagocytic cup formation	16/1091	61/10891	0.000241091	0.00820311	DOCK1/MYO5A/CFL1/ABI2/VAV2/BAIAP2/NCKIPSD/PTK2/CYFIP2/WASF3/PAK1/ACTB/BRK1/NCK1/ARPC2/WIPF2	16
R-HSA-72312	rRNA processing	37/1091	204/10891	0.000250221	0.0083061	MRM3/NSUN4/NOL12/RPS4Y1/NIP7/UTP20/EXOSC4/ELAC2/DIS3/RPL30/RBM28/DDX47/NOL9/MTREX/RPS18/RPS15A/NOC4L/HSD17B10/NOP58/FBL/NOP10/EMG1/DHX37/RPS3/CSNK1E/UTP4/PDCD11/RPS3A/RPL37/BUD23/RPL37A/WDR75/RPL27A/RPLP0/RPL9/TSR3/WDR3	37
R-HSA-2500257	Resolution of Sister Chromatid Cohesion	26/1091	126/10891	0.000261934	0.0084879	NUP160/SPC24/SPC25/CENPH/STAG1/TUBB3/SEH1L/NDC80/TUBA1A/DYNLL2/NUP107/TUBB2B/CKAP5/CLIP1/TUBB2A/DYNC1LI1/PPP2R5E/ERCC6L/TUBB1/MAD2L1/TUBB6/NUP37/BUB3/PPP2R1A/CLASP1/CLASP2	26
R-HSA-2467813	Separation of Sister Chromatids	35/1091	191/10891	0.000297307	0.00934789	NUP160/SPC24/SPC25/CENPH/STAG1/TUBB3/ANAPC2/PSMD4/SEH1L/PSMD5/PSMF1/PSME4/PSMD10/NDC80/TUBA1A/DYNLL2/NUP107/TUBB2B/CKAP5/PSMD11/CLIP1/TUBB2A/DYNC1LI1/PPP2R5E/ERCC6L/TUBB1/MAD2L1/TUBB6/NUP37/PSMB5/PTTG1/BUB3/PPP2R1A/CLASP1/CLASP2	35
R-HSA-2454202	Fc epsilon receptor (FCERI) signaling	27/1091	134/10891	0.000302209	0.00934789	CDC34/PSMD4/VAV2/PSMD5/PSMF1/PSME4/KRAS/MAPK10/TAB1/RELA/PSMD10/MAPK9/PAK2/UBE2N/PAK1/PSMD11/PIK3R2/AHCYL1/PIK3CB/UBE2V1/SOS1/FYN/PLCG1/ITPR1/PSMB5/NFKB1/GAB2	27
R-HSA-70263	Gluconeogenesis	11/1091	34/10891	0.000315988	0.00955689	PC/SLC25A10/ENO2/SLC25A12/PCK2/ALDOA/GPI/SLC37A4/GOT2/ENO1/SLC25A13	11
R-HSA-186763	Downstream signal transduction	10/1091	29/10891	0.000329612	0.00975223	PDGFRB/PDGFRA/KRAS/SRC/PIK3R2/NCK1/PIK3CB/SOS1/PLCG1/BCAR1	10
R-HSA-9711123	Cellular response to chemical stress	35/1091	194/10891	0.00040323	0.0116765	TRIM21/NQO1/SESN2/RXRA/GSTP1/GPX7/PRDX2/PSMD4/PSMD5/COX8A/PSMF1/PSME4/TACO1/TXNRD2/PSMD10/TXN2/CDKN2A/BLVRB/COX20/NPLOC4/PSMD11/CYCS/SKP2/IDH1/TXN/ERO1A/PRKCD/NCOA1/TXNRD1/NUDT2/NDUFA4/EP300/PSMB5/COX11/CSNK2B	35
R-HSA-109581	Apoptosis	33/1091	180/10891	0.000433368	0.0122878	DSG2/GSN/TNFRSF10B/ADD1/BCL2L1/YWHAB/PSMD4/PSMD5/PSMF1/PSME4/APIP/PTK2/TP53BP2/PSMD10/ARHGAP10/CDKN2A/DYNLL2/PAK2/RIPK1/PSMD11/PPP3CC/BIRC2/CYCS/STK26/YWHAQ/PRKCD/TFDP1/BAX/SPTAN1/BID/PSMB5/TRAF2/AVEN	33
R-HSA-499943	Interconversion of nucleotide di- and triphosphates	10/1091	30/10891	0.000450494	0.0125127	DTYMK/CTPS2/AK6/GUK1/AK5/NME3/TXN/NME2/TXNRD1/AK4	10
R-HSA-71291	Metabolism of amino acids and derivatives	58/1091	374/10891	0.000464015	0.0126305	AASS/OAT/SLC25A10/SLC3A2/ACAD8/NQO1/RPS4Y1/ETHE1/GLDC/IVD/GLS/CKB/SLC7A5/SMS/PDHA1/PSMD4/RIDA/PSMD5/SLC25A12/PSMF1/PSME4/ALDH6A1/APIP/MTR/RPL30/KYAT1/GLUL/PSMD10/TXN2/RPS18/PDHB/GAMT/RPS15A/GCSH/PSMD11/HSD17B10/GATM/RPS3/GOT2/ADI1/ENOPH1/ACADSB/HAAO/TXNRD1/RPS3A/RPL37/SHMT1/RPL37A/TSTD1/PSMB5/RPL27A/RPLP0/RPL9/SLC25A13/BCKDHB/OGDH/SECISBP2/HNMT	58
R-HSA-9609736	Assembly and cell surface presentation of NMDA receptors	12/1091	41/10891	0.000483167	0.0128939	TUBB3/DLG3/NBEA/TUBA1A/LIN7C/TUBB2B/CASK/TUBB2A/TUBB1/LIN7A/TUBB6/ACTN2	12
R-HSA-391251	Protein folding	21/1091	97/10891	0.000508596	0.013107	USP11/TUBB3/GNG2/PFDN2/TUBA1A/TBCD/TUBB2B/CCT6A/ACTB/TUBB2A/TBCA/TBCB/TCP1/PDCL/TUBB1/TUBB6/CSNK2B/CCT4/CCT7/VBP1/TBCC	21
R-HSA-437239	Recycling pathway of L1	13/1091	47/10891	0.000521407	0.013107	DNM1/TUBB3/TUBA1A/SRC/AP2S1/TUBB2B/L1CAM/AP2M1/ACTB/TUBB2A/TUBB1/TUBB6/MSN	13
R-HSA-9679506	SARS-CoV Infections	58/1091	376/10891	0.000532157	0.013107	SEC24D/NUP160/RPS4Y1/NUP210/ISCU/GPC4/CHMP4A/STAT2/SEC23A/NUP58/SRPK1/YWHAB/TRIM4/SEH1L/RBBP7/CHD3/SRPK2/DDOST/STT3A/VPS16/SNRPB/TAB1/MAN2A1/GATAD2A/HLA-C/NUP155/HLA-A/GPC3/DAD1/RPS18/NUP107/CHMP2A/AP2S1/UBE2N/RIPK1/RPS15A/AP2M1/VPS39/VPS33A/CHMP6/NCK1/IRAK1/RPN2/LARP1/RPS3/UBE2V1/YWHAQ/SOS1/SH3KBP1/HLA-B/SIGMAR1/RPS3A/ATP1A2/NUP37/CHMP4B/COMT/SUMO1/SNRPD1	58
R-HSA-9013406	RHOQ GTPase cycle	15/1091	59/10891	0.000537902	0.013107	ITSN1/SCRIB/GIT1/TFRC/PREX1/SLC4A7/SLC1A5/STOM/PAK2/PAK1/ARHGAP17/VAMP3/FNBP1/ARHGAP5/ARHGAP1	15
R-HSA-190873	Gap junction degradation	6/1091	12/10891	0.000541093	0.013107	DNM1/DAB2/CLTB/MYO6/AP2M1/ACTB	6
R-HSA-5663213	RHO GTPases Activate WASPs and WAVEs	11/1091	36/10891	0.000550204	0.013107	ABI2/BAIAP2/NCKIPSD/PTK2/CYFIP2/WASF3/ACTB/BRK1/NCK1/ARPC2/WIPF2	11
R-HSA-70326	Glucose metabolism	20/1091	91/10891	0.000558563	0.013107	PC/SLC25A10/NUP160/NUP210/HK2/ENO2/NUP58/SEH1L/SLC25A12/NUP155/PCK2/NUP107/ALDOA/GPI/SLC37A4/GOT2/ENO1/NUP37/SLC25A13/PPP2R1A	20
R-HSA-199977	ER to Golgi Anterograde Transport	29/1091	154/10891	0.000601264	0.0137019	SEC24D/SEC31A/PPP6R1/TMED3/SEC23A/TUBB3/TRAPPC9/SPTBN1/ANK3/COG4/SEC22B/TUBA1A/DYNLL2/TRAPPC3/COPB2/ARF4/CAPZA1/TUBB2B/ARFGAP3/ARCN1/COG1/TUBB2A/DYNC1LI1/COG6/TUBB1/ARFGAP1/TUBB6/SPTAN1/PPP6R3	29
R-HSA-9668328	Sealing of the nuclear envelope (NE) by ESCRT-III	10/1091	31/10891	0.000605993	0.0137019	CHMP4A/TUBB3/TUBA1A/CHMP2A/TUBB2B/CHMP6/TUBB2A/TUBB1/TUBB6/CHMP4B	10
R-HSA-3700989	Transcriptional Regulation by TP53	56/1091	362/10891	0.000614565	0.0137019	RABGGTA/HUS1/SESN2/RHEB/TNFRSF10B/GLS/TP53I3/SESN3/PRDX2/CASP2/YWHAB/PIP4K2C/RBBP7/CHD3/COX8A/TNKS1BP1/GTF2H3/TACO1/PTEN/TSC2/FANCI/TP53BP2/GATAD2A/CDKN2A/COX20/ZNF385A/ERCC3/MOV10/MDC1/AGO3/GPI/CCNH/PCBP4/SUPT5H/PRKAG1/CYCS/POLR2B/ELOB/YWHAQ/TXN/SUPT4H1/TFDP1/TXNRD1/BAX/BRD7/MAPKAPK5/POLR2K/NDUFA4/EP300/BID/FANCD2/COX11/CSNK2B/TSC1/PPP2R1A/POLR2J	56
R-HSA-373760	L1CAM interactions	24/1091	119/10891	0.000630686	0.0137019	FGFR1/DNM1/TUBB3/SPTBN1/DLG3/VAV2/ANK3/GAP43/TUBA1A/SRC/AP2S1/TUBB2B/L1CAM/PAK1/AP2M1/ACTB/TUBB2A/CNTNAP1/SDCBP/TUBB1/TUBB6/SPTAN1/CSNK2B/MSN	24
R-HSA-6803529	FGFR2 alternative splicing	9/1091	26/10891	0.000634256	0.0137019	HNRNPM/RBFOX2/HNRNPA1/POLR2B/PTBP1/POLR2K/TIA1/HNRNPF/POLR2J	9
R-HSA-15869	Metabolism of nucleotides	21/1091	99/10891	0.000676832	0.0143932	NT5E/NUDT1/AMPD2/DTYMK/ITPA/PUDP/CTPS2/NT5C3A/AK6/GUK1/AK5/NME3/PFAS/TXN/NME2/TXNRD1/CAD/AK4/GART/UMPS/UCKL1	21
R-HSA-72163	mRNA Splicing - Major Pathway	33/1091	185/10891	0.000716504	0.0147752	HNRNPM/DHX9/CDC40/AQR/SNRPB/DHX16/MTREX/PAPOLA/HNRNPA1/POLR2B/DDX23/HNRNPU/RBM22/EIF4A3/DDX42/PRPF38A/SRSF6/PTBP1/RBM8A/SNRNP40/POLR2K/RBM5/SYF2/LSM5/PPWD1/SRSF9/SRRM1/HNRNPF/PRPF19/XAB2/SF3B3/POLR2J/SNRPD1	33
R-HSA-948021	Transport to the Golgi and subsequent modification	33/1091	185/10891	0.000716504	0.0147752	SEC24D/SEC31A/PPP6R1/TMED3/SEC23A/TUBB3/TRAPPC9/SPTBN1/ANK3/MAN2A2/COG4/SEC22B/MAN2A1/TUBA1A/DYNLL2/TRAPPC3/COPB2/ARF4/CAPZA1/TUBB2B/ARFGAP3/ARCN1/COG1/TUBB2A/MANEA/DYNC1LI1/COG6/TUBB1/ARFGAP1/TUBB6/SPTAN1/PPP6R3/MAN1A1	33
R-HSA-442755	Activation of NMDA receptors and postsynaptic events	20/1091	93/10891	0.000749389	0.0151056	PRKAR1B/GIT1/PPM1E/TUBB3/DLG3/PRKAR1A/KRAS/NBEA/TUBA1A/LIN7C/PRKAR2B/SRC/TUBB2B/CASK/PRKAG1/TUBB2A/TUBB1/LIN7A/TUBB6/ACTN2	20
R-HSA-72172	mRNA Splicing	34/1091	193/10891	0.000754724	0.0151056	HNRNPM/DHX9/CDC40/AQR/SNRPB/DHX16/MTREX/PAPOLA/HNRNPA1/POLR2B/DDX23/HNRNPU/RBM22/EIF4A3/DDX42/PRPF38A/SRSF6/PTBP1/RBM8A/SNRNP40/POLR2K/RBM5/RNPC3/SYF2/LSM5/PPWD1/SRSF9/SRRM1/HNRNPF/PRPF19/XAB2/SF3B3/POLR2J/SNRPD1	34
R-HSA-4655427	SUMOylation of DNA methylation proteins	7/1091	17/10891	0.00078244	0.0154334	BMI1/RING1/DNMT3A/RNF2/CBX8/PHC2/SUMO1	7
R-HSA-157858	Gap junction trafficking and regulation	13/1091	49/10891	0.000805548	0.0156622	DNM1/TUBB3/DAB2/TUBA1A/SRC/CLTB/TUBB2B/MYO6/AP2M1/ACTB/TUBB2A/TUBB1/TUBB6	13
R-HSA-9013106	RHOC GTPase cycle	17/1091	74/10891	0.000835941	0.0160242	DAAM1/TFRC/SLK/VAV2/PREX1/MCAM/DIAPH1/STOM/BCR/FMNL2/ABR/STK10/ABCD3/VAMP3/ARHGAP5/ARHGAP1/RACGAP1	17
R-HSA-6807878	COPI-mediated anterograde transport	21/1091	101/10891	0.000891212	0.0166659	TMED3/TUBB3/SPTBN1/ANK3/COG4/TUBA1A/DYNLL2/COPB2/ARF4/CAPZA1/TUBB2B/ARFGAP3/ARCN1/COG1/TUBB2A/DYNC1LI1/COG6/TUBB1/ARFGAP1/TUBB6/SPTAN1	21
R-HSA-1632852	Macroautophagy	26/1091	136/10891	0.000893909	0.0166659	CHMP4A/RHEB/TUBB3/TSC2/TUBA1A/DYNLL2/SRC/ATG3/CHMP2A/UBE2N/TUBB2B/WDR45B/PRKAG1/GABARAPL2/CHMP6/TUBB2A/DYNC1LI1/UBE2V1/ATG4C/TUBB1/TUBB6/IFT88/CSNK2B/TSC1/CHMP4B/RB1CC1	26
R-HSA-8939243	RUNX1 interacts with co-factors whose precise effect on RUNX1 targets is not known	11/1091	38/10891	0.000914027	0.0168107	BMI1/RING1/CBFB/RNF2/AUTS2/CBX8/SMARCC2/PHC2/EP300/CSNK2B/PBRM1	11
R-HSA-9694516	SARS-CoV-2 Infection	46/1091	288/10891	0.000929256	0.0168629	SEC24D/NUP160/RPS4Y1/NUP210/ISCU/GPC4/CHMP4A/STAT2/SEC23A/NUP58/SRPK1/YWHAB/TRIM4/SEH1L/SRPK2/DDOST/STT3A/VPS16/SNRPB/TAB1/MAN2A1/HLA-C/NUP155/HLA-A/GPC3/DAD1/RPS18/NUP107/CHMP2A/UBE2N/RPS15A/VPS39/VPS33A/CHMP6/IRAK1/RPN2/LARP1/RPS3/UBE2V1/YWHAQ/HLA-B/RPS3A/NUP37/CHMP4B/SUMO1/SNRPD1	46
R-HSA-9612973	Autophagy	28/1091	151/10891	0.000951854	0.0170457	CHMP4A/RHEB/TUBB3/TSG101/TSC2/VPS28/TUBA1A/DYNLL2/SRC/ATG3/CHMP2A/UBE2N/TUBB2B/WDR45B/PRKAG1/GABARAPL2/CHMP6/TUBB2A/DYNC1LI1/UBE2V1/ATG4C/TUBB1/TUBB6/IFT88/CSNK2B/TSC1/CHMP4B/RB1CC1	28
R-HSA-159236	Transport of Mature mRNA derived from an Intron-Containing Transcript	17/1091	75/10891	0.000982128	0.0173594	NUP160/NUP210/NUP58/SEH1L/CDC40/THOC3/NUP155/NUP107/DDX39A/NXF1/EIF4A3/SRSF6/DDX39B/RBM8A/NUP37/SRSF9/SRRM1	17
R-HSA-1614635	Sulfur amino acid metabolism	9/1091	28/10891	0.00116651	0.0203541	SLC25A10/ETHE1/APIP/MTR/TXN2/GOT2/ADI1/ENOPH1/TSTD1	9
R-HSA-373753	Nephrin family interactions	8/1091	23/10891	0.0012261	0.020859	SPTBN1/CASK/PIK3R2/NCK1/PIK3CB/FYN/SPTAN1/ACTN2	8
R-HSA-9013418	RHOBTB2 GTPase cycle	8/1091	23/10891	0.0012261	0.020859	TXNL1/MYO6/CCT6A/PHIP/DDX39B/STK38/SRRM1/CCT7	8
R-HSA-9013026	RHOB GTPase cycle	16/1091	70/10891	0.00124568	0.0209305	DAAM1/TFRC/SLK/VAV2/PREX1/MCAM/DIAPH1/STOM/PIK3R2/BCR/ABR/STK10/VAMP3/ARHGAP5/ARHGAP1/RACGAP1	16
R-HSA-3108214	SUMOylation of DNA damage response and repair proteins	17/1091	77/10891	0.00134047	0.0222485	BMI1/RING1/NUP160/NUP210/STAG1/NUP58/SEH1L/XRCC4/CDKN2A/NUP155/NUP107/MDC1/RNF2/CBX8/NUP37/PHC2/SUMO1	17
R-HSA-186797	Signaling by PDGF	14/1091	58/10891	0.00141273	0.0231654	COL2A1/PDGFRB/COL6A2/PDGFRA/KRAS/COL3A1/SRC/PIK3R2/NCK1/PIK3CB/SOS1/PLCG1/BCAR1/COL5A1	14
R-HSA-1428517	The citric acid (TCA) cycle and respiratory electron transport	31/1091	178/10891	0.0015301	0.0247913	IDH3B/RXRA/NNT/NDUFAF1/SLC16A3/PDHA1/ATP5F1C/LDHA/SUCLG2/COX8A/IDH2/FAHD1/TACO1/NDUFAF2/PDPR/ATP5PB/PDK3/COX20/PDHB/CYCS/TIMMDC1/NDUFA11/SUCLG1/GLO1/IDH3G/UQCR10/NDUFA4/COX11/ACO2/ETFA/OGDH	31
R-HSA-8873719	RAB geranylgeranylation	15/1091	65/10891	0.00157886	0.0252803	RAB30/RABGGTA/RAB9B/RAB4B/RAB8B/RAB34/RAB23/RAB3C/RAB33A/RAB27A/RAB3D/RAB21/RAB9A/RAB10/RAB3B	15
R-HSA-390450	Folding of actin by CCT/TriC	5/1091	10/10891	0.00163732	0.0253443	CCT6A/ACTB/TCP1/CCT4/CCT7	5
R-HSA-8868773	rRNA processing in the nucleus and cytosol	33/1091	194/10891	0.00164948	0.0253443	NOL12/RPS4Y1/NIP7/UTP20/EXOSC4/DIS3/RPL30/RBM28/DDX47/NOL9/MTREX/RPS18/RPS15A/NOC4L/NOP58/FBL/NOP10/EMG1/DHX37/RPS3/CSNK1E/UTP4/PDCD11/RPS3A/RPL37/BUD23/RPL37A/WDR75/RPL27A/RPLP0/RPL9/TSR3/WDR3	33
R-HSA-2682334	EPH-Ephrin signaling	19/1091	92/10891	0.00166999	0.0253443	ITSN1/DNM1/GIT1/CFL1/VAV2/PTK2/EPHA2/PAK2/SRC/AP2S1/CLTB/PAK1/AP2M1/ACTB/ARPC2/SDCBP/FYN/TIAM1/EFNB1	19
R-HSA-5610787	Hedgehog 'off' state	22/1091	113/10891	0.00168787	0.0253443	PRKAR1B/TUBB3/PSMD4/PSMD5/PRKAR1A/PSMF1/PSME4/GNAS/PSMD10/TUBA1A/PRKAR2B/WDR35/TUBB2B/PSMD11/TUBB2A/DYNC2H1/TUBB1/TUBB6/IFT88/PSMB5/TTC21B/WDR19	22
R-HSA-6811434	COPI-dependent Golgi-to-ER retrograde traffic	20/1091	99/10891	0.0016929	0.0253443	KIF1B/KLC2/TMED3/TUBB3/STX18/KIF15/SEC22B/TUBA1A/COPB2/ARF4/TUBB2B/ARFGAP3/ARCN1/KIF21A/TUBB2A/TUBB1/ARFGAP1/TUBB6/KIF20A/RACGAP1	20
R-HSA-3928664	Ephrin signaling	7/1091	19/10891	0.00169458	0.0253443	GIT1/PAK2/SRC/PAK1/SDCBP/FYN/EFNB1	7
R-HSA-9706574	RHOBTB GTPase Cycle	10/1091	35/10891	0.00173128	0.0256117	TXNL1/MYO6/CCT6A/PHIP/GPS1/DDX39B/STK38/SRRM1/SPEN/CCT7	10
R-HSA-6806834	Signaling by MET	17/1091	79/10891	0.00180358	0.0263363	COL1A1/COL2A1/CBL/COL1A2/RAB4B/KRAS/PTK2/FN1/COL3A1/SRC/STAM/LRIG1/TNS3/GGA3/SOS1/COL5A1/SH3KBP1	17
R-HSA-190828	Gap junction trafficking	12/1091	47/10891	0.00181896	0.0263363	DNM1/TUBB3/DAB2/TUBA1A/CLTB/TUBB2B/MYO6/AP2M1/ACTB/TUBB2A/TUBB1/TUBB6	12
R-HSA-5654738	Signaling by FGFR2	16/1091	73/10891	0.00198888	0.0284933	CBL/HNRNPM/RBFOX2/FGFBP3/KRAS/SRC/HNRNPA1/POLR2B/SOS1/PLCG1/PTBP1/POLR2K/TIA1/HNRNPF/PPP2R1A/POLR2J	16
R-HSA-6781823	Formation of TC-NER Pre-Incision Complex	13/1091	54/10891	0.00212125	0.0300306	GTF2H3/AQR/ERCC3/DDB1/CCNH/POLR2B/GPS1/POLR2K/EP300/PRPF19/XAB2/COPS6/POLR2J	13
R-HSA-190236	Signaling by FGFR	18/1091	87/10891	0.00214031	0.0300306	FGFR1/CBL/HNRNPM/RBFOX2/FLRT2/FGFBP3/KRAS/SRC/HNRNPA1/POLR2B/SOS1/PLCG1/PTBP1/POLR2K/TIA1/HNRNPF/PPP2R1A/POLR2J	18
R-HSA-1650814	Collagen biosynthesis and modifying enzymes	15/1091	67/10891	0.00217709	0.0302349	PLOD2/COL1A1/COL2A1/COL1A2/COL6A2/PPIB/COLGALT2/PCOLCE/COL8A1/COL3A1/COL18A1/COL5A1/COL26A1/PLOD3/P3H1	15
R-HSA-9035034	RHOF GTPase cycle	11/1091	42/10891	0.0022394	0.0303291	ADD3/DIAPH2/SLC4A7/MCAM/DIAPH1/BASP1/PIK3R2/ACTB/VAMP3/ARHGAP5/ARHGAP1	11
R-HSA-9696264	RND3 GTPase cycle	11/1091	42/10891	0.0022394	0.0303291	SCRIB/PTPN13/CKB/LEMD3/WDR6/TXNL1/EPHA2/PIK3R2/NISCH/PKP4/ARHGAP5	11
R-HSA-71336	Pentose phosphate pathway	6/1091	15/10891	0.00225072	0.0303291	PRPS2/DERA/RBKS/PGLS/PRPS1/RPIA	6
R-HSA-6790901	rRNA modification in the nucleus and cytosol	14/1091	61/10891	0.0023607	0.0314992	UTP20/DDX47/NOC4L/NOP58/FBL/NOP10/EMG1/DHX37/UTP4/PDCD11/BUD23/WDR75/TSR3/WDR3	14
R-HSA-109606	Intrinsic Pathway for Apoptosis	13/1091	55/10891	0.00252838	0.033409	BCL2L1/YWHAB/APIP/TP53BP2/CDKN2A/DYNLL2/PPP3CC/CYCS/YWHAQ/TFDP1/BAX/BID/AVEN	13
R-HSA-6791226	Major pathway of rRNA processing in the nucleolus and cytosol	31/1091	184/10891	0.00261702	0.0342248	NOL12/RPS4Y1/NIP7/UTP20/EXOSC4/DIS3/RPL30/RBM28/DDX47/NOL9/MTREX/RPS18/RPS15A/NOC4L/NOP58/FBL/EMG1/DHX37/RPS3/CSNK1E/UTP4/PDCD11/RPS3A/RPL37/BUD23/RPL37A/WDR75/RPL27A/RPLP0/RPL9/WDR3	31
R-HSA-162906	HIV Infection	37/1091	231/10891	0.00267883	0.0342248	LIG4/NUP160/NUP210/CHMP4A/NUP58/TSG101/PSMD4/SEH1L/PSMD5/PSMF1/PSME4/GTF2H3/VPS28/XRCC4/PSMD10/NUP155/HLA-A/PAK2/NUP107/ERCC3/CHMP2A/AP2S1/PSMD11/CCNH/AP2M1/SUPT5H/POLR2B/CHMP6/ELOB/FYN/SUPT4H1/POLR2K/NUP37/PSMB5/CHMP4B/HMGA1/POLR2J	37
R-HSA-3299685	Detoxification of Reactive Oxygen Species	10/1091	37/10891	0.00273091	0.0342248	GSTP1/GPX7/PRDX2/TXNRD2/TXN2/CYCS/TXN/ERO1A/TXNRD1/NUDT2	10
R-HSA-77289	Mitochondrial Fatty Acid Beta-Oxidation	10/1091	37/10891	0.00273091	0.0342248	HADHA/ACAA2/ACOT1/HADHB/ACSF2/ACBD7/THEM4/PCCA/DECR1/MECR	10
R-HSA-9646399	Aggrephagy	11/1091	43/10891	0.002742	0.0342248	TUBB3/TUBA1A/DYNLL2/UBE2N/TUBB2B/TUBB2A/DYNC1LI1/UBE2V1/TUBB1/TUBB6/IFT88	11
R-HSA-196025	Formation of annular gap junctions	5/1091	11/10891	0.00275547	0.0342248	DNM1/DAB2/CLTB/AP2M1/ACTB	5
R-HSA-141424	Amplification of signal from the kinetochores	19/1091	96/10891	0.0027913	0.0342248	NUP160/SPC24/SPC25/CENPH/SEH1L/NDC80/DYNLL2/NUP107/CKAP5/CLIP1/DYNC1LI1/PPP2R5E/ERCC6L/MAD2L1/NUP37/BUB3/PPP2R1A/CLASP1/CLASP2	19
R-HSA-141444	Amplification of signal from unattached kinetochores via a MAD2 inhibitory signal	19/1091	96/10891	0.0027913	0.0342248	NUP160/SPC24/SPC25/CENPH/SEH1L/NDC80/DYNLL2/NUP107/CKAP5/CLIP1/DYNC1LI1/PPP2R5E/ERCC6L/MAD2L1/NUP37/BUB3/PPP2R1A/CLASP1/CLASP2	19
R-HSA-1852241	Organelle biogenesis and maintenance	45/1091	296/10891	0.00286369	0.034799	ARL3/DYNLRB1/AKAP9/RXRA/APOOL/TUBB3/PCM1/ATP5F1C/IDH2/NEDD1/ATP5PB/ASAP1/TUBA1A/DYNLL2/IFT27/APOO/PRKAR2B/ARL6/WDR35/ARF4/TUBB2B/CKAP5/PRKAG1/CYCS/TUBB2A/CSNK1E/TCP1/NCOA1/DYNC2H1/TFB2M/RP2/TUBB1/MAPK12/TUBB6/IFT88/DYNC2LI1/DNAJC11/HSPB11/IMMT/CCT4/TTC21B/PPP2R1A/CLASP1/PKD2/WDR19	45
R-HSA-8856688	Golgi-to-ER retrograde transport	24/1091	133/10891	0.00308994	0.037216	KIF1B/KLC2/TMED3/TUBB3/GALNT2/STX18/KIF15/SEC22B/TUBA1A/DYNLL2/COPB2/ARF4/CAPZA1/TUBB2B/ARFGAP3/ARCN1/KIF21A/TUBB2A/DYNC1LI1/TUBB1/ARFGAP1/TUBB6/KIF20A/RACGAP1	24
R-HSA-373752	Netrin-1 signaling	12/1091	50/10891	0.00319176	0.0381051	TRIO/DOCK1/ABLIM1/PTK2/SRC/PAK1/ROBO1/NCK1/FYN/PLCG1/MAPK12/NEO1	12
R-HSA-5621575	CD209 (DC-SIGN) signaling	7/1091	21/10891	0.00327105	0.0387122	KRAS/RELA/PAK2/PAK1/FYN/EP300/NFKB1	7
R-HSA-6811438	Intra-Golgi traffic	11/1091	44/10891	0.00333171	0.0390901	RAB30/STX6/MAN2A2/COG4/STX16/MAN2A1/GOLIM4/COG1/RIC1/COG6/MAN1A1	11
R-HSA-72202	Transport of Mature Transcript to Cytoplasm	17/1091	84/10891	0.00357641	0.0416026	NUP160/NUP210/NUP58/SEH1L/CDC40/THOC3/NUP155/NUP107/DDX39A/NXF1/EIF4A3/SRSF6/DDX39B/RBM8A/NUP37/SRSF9/SRRM1	17
R-HSA-202403	TCR signaling	22/1091	120/10891	0.00368992	0.0425592	CDC34/PSMD4/PSMD5/PSMF1/PSME4/PTEN/RELA/PSMD10/EVL/PAK2/UBE2N/PAK1/PSMD11/PIK3R2/NCK1/PIK3CB/UBE2V1/PLCG1/PSMB5/PAG1/NFKB1/VASP	22
R-HSA-4551638	SUMOylation of chromatin organization proteins	15/1091	71/10891	0.00394174	0.0450815	BMI1/RING1/NUP160/NUP210/NUP58/SEH1L/CHD3/CBX5/NUP155/NUP107/RNF2/CBX8/NUP37/PHC2/SUMO1	15
R-HSA-112382	Formation of RNA Pol II elongation complex	13/1091	58/10891	0.0041478	0.0466542	MLLT3/AFF4/MLLT1/GTF2H3/ERCC3/CCNH/SUPT5H/POLR2B/ELOB/SUPT4H1/CTR9/POLR2K/POLR2J	13
R-HSA-75955	RNA Polymerase II Transcription Elongation	13/1091	58/10891	0.0041478	0.0466542	MLLT3/AFF4/MLLT1/GTF2H3/ERCC3/CCNH/SUPT5H/POLR2B/ELOB/SUPT4H1/CTR9/POLR2K/POLR2J	13
R-HSA-9673767	Signaling by PDGFRA transmembrane, juxtamembrane and kinase domain mutants	5/1091	12/10891	0.00433716	0.0479909	PDGFRA/KRAS/PIK3R2/PIK3CB/SOS1	5
R-HSA-9673770	Signaling by PDGFRA extracellular domain mutants	5/1091	12/10891	0.00433716	0.0479909	PDGFRA/KRAS/PIK3R2/PIK3CB/SOS1	5
R-HSA-71387	Metabolism of carbohydrates	44/1091	295/10891	0.00453749	0.0498026	PC/SLC25A10/SLC35B2/GALK1/PRPS2/NUP160/MANBA/SLC2A1/NUP210/HK2/DERA/FUT11/GPC4/ENO2/NUP58/PHKB/SEH1L/GYG2/SLC25A12/NDST1/BGN/RBKS/CRYL1/GALNS/NUP155/GPC3/PGLS/PCK2/AKR1B1/NUP107/ALDOA/AGL/GPI/SLC37A4/PRPS1/CSPG4/GOT2/ENO1/RPIA/DSE/NUP37/SLC25A13/CD44/PPP2R1A	44
