# Supplementary material for: A reversible state of hypometabolism in a human cellular model of sporadic Parkinson’s disease
Source: Nat Commun. 2023 Nov 23;14:7674. doi: 10.1038/s41467-023-42862-7 (PMC10667251; doi:10.1038/s41467-023-42862-7)
Supplement: Supplementary file 9 — Supplementary Data 6 [file 41467_2023_42862_MOESM9_ESM.xlsx]

## Sheet: positive correlation
ID	Description	GeneRatio	BgRatio	pvalue	p.adjust	qvalue	geneID	Count
R-HSA-9012999	RHO GTPase cycle	40/392	449/10891	9.89898e-08	0.000104038	8.94035e-05	DOCK10/HINT2/ABI2/ACTB/ARFGAP3/ARHGAP17/ARHGEF6/BRK1/CYFIP2/DIAPH1/DIAPH2/DOCK11/EMD/EPHA2/FNBP1/GIT1/ITSN1/LETM1/MCAM/NCK1/PAK1/PAK2/PKP4/PLXNA1/PTPN13/RACGAP1/SCRIB/SHMT2/SLC1A5/SLC4A7/SLK/SOS1/SPTAN1/SRRM1/SWAP70/TIAM1/TPM4/VAMP3/WASF3/WIPF2	40
R-HSA-195258	RHO GTPase Effectors	32/392	327/10891	2.51099e-07	0.000131953	0.000113391	ABI2/ACTB/BRK1/CENPH/CFL1/CKAP5/CLASP1/CLASP2/CLIP1/CYFIP2/DIAPH1/DIAPH2/DVL3/DYNC1LI1/ERCC6L/EVL/FLNA/NCK1/NDC80/PAK1/PAK2/PFN1/PPP1R14A/PPP2R1A/PPP2R5E/PRC1/PTK2/SPC24/SPC25/TUBB6/WASF3/WIPF2	32
R-HSA-5663220	RHO GTPases Activate Formins	19/392	140/10891	5.99824e-07	0.000210138	0.000180579	ACTB/CENPH/CKAP5/CLASP1/CLASP2/CLIP1/DIAPH1/DIAPH2/DVL3/DYNC1LI1/ERCC6L/EVL/NDC80/PFN1/PPP2R1A/PPP2R5E/SPC24/SPC25/TUBB6	19
R-HSA-9013423	RAC3 GTPase cycle	15/392	94/10891	1.16716e-06	0.000306671	0.000263533	DOCK10/ABI2/ARHGAP17/BRK1/EMD/EPHA2/GIT1/MCAM/PAK1/PAK2/RACGAP1/SLC1A5/SWAP70/TIAM1/VAMP3	15
R-HSA-4420097	VEGFA-VEGFR2 Pathway	15/392	99/10891	2.29446e-06	0.000455651	0.000391555	ITPR1/THEM4/ABI2/ACTB/AHCYL1/BCAR1/BRK1/CYFIP2/KRAS/NCK1/PAK1/PAK2/PIK3CB/PTK2/WASF3	15
R-HSA-9013404	RAC2 GTPase cycle	14/392	88/10891	2.7573e-06	0.000455651	0.000391555	DOCK10/ABI2/ARHGAP17/BRK1/EMD/EPHA2/GIT1/MCAM/PAK1/PAK2/RACGAP1/SWAP70/TIAM1/VAMP3	14
R-HSA-9013149	RAC1 GTPase cycle	21/392	185/10891	3.03478e-06	0.000455651	0.000391555	DOCK10/ABI2/ARHGAP17/ARHGEF6/BRK1/CYFIP2/DOCK11/EMD/EPHA2/GIT1/MCAM/PAK1/PAK2/RACGAP1/SLC1A5/SOS1/SWAP70/TIAM1/VAMP3/WASF3/WIPF2	21
R-HSA-68882	Mitotic Anaphase	24/392	236/10891	4.26162e-06	0.000535681	0.000460328	PSMD5/CENPH/CHMP2A/CKAP5/CLASP1/CLASP2/CLIP1/DYNC1LI1/EMD/ERCC6L/NDC80/NUP58/PPP2R1A/PPP2R5E/PSMD10/PSMD11/PSMD4/PSME4/PTTG1/SPC24/SPC25/SUMO1/TUBB6/VRK1	24
R-HSA-2555396	Mitotic Metaphase and Anaphase	24/392	237/10891	4.58718e-06	0.000535681	0.000460328	PSMD5/CENPH/CHMP2A/CKAP5/CLASP1/CLASP2/CLIP1/DYNC1LI1/EMD/ERCC6L/NDC80/NUP58/PPP2R1A/PPP2R5E/PSMD10/PSMD11/PSMD4/PSME4/PTTG1/SPC24/SPC25/SUMO1/TUBB6/VRK1	24
R-HSA-194138	Signaling by VEGF	15/392	108/10891	6.94388e-06	0.000729802	0.000627142	ITPR1/THEM4/ABI2/ACTB/AHCYL1/BCAR1/BRK1/CYFIP2/KRAS/NCK1/PAK1/PAK2/PIK3CB/PTK2/WASF3	15
R-HSA-2029480	Fcgamma receptor (FCGR) dependent phagocytosis	13/392	86/10891	1.116e-05	0.00106629	0.000916294	ITPR1/ABI2/ACTB/AHCYL1/BRK1/CFL1/CYFIP2/NCK1/PAK1/PIK3CB/PTK2/WASF3/WIPF2	13
R-HSA-9013405	RHOD GTPase cycle	10/392	54/10891	1.88674e-05	0.00165247	0.00142002	HINT2/ARHGAP17/DIAPH1/DIAPH2/EMD/MCAM/PLXNA1/RACGAP1/SLC4A7/VAMP3	10
R-HSA-5663213	RHO GTPases Activate WASPs and WAVEs	8/392	36/10891	3.27217e-05	0.00264542	0.00227329	ABI2/ACTB/BRK1/CYFIP2/NCK1/PTK2/WASF3/WIPF2	8
R-HSA-9013406	RHOQ GTPase cycle	10/392	59/10891	4.21908e-05	0.00316732	0.00272178	ARHGAP17/FNBP1/GIT1/ITSN1/PAK1/PAK2/SCRIB/SLC1A5/SLC4A7/VAMP3	10
R-HSA-2029482	Regulation of actin dynamics for phagocytic cup formation	10/392	61/10891	5.67946e-05	0.0038079	0.00327225	ABI2/ACTB/BRK1/CFL1/CYFIP2/NCK1/PAK1/PTK2/WASF3/WIPF2	10
R-HSA-2467813	Separation of Sister Chromatids	19/392	191/10891	5.79699e-05	0.0038079	0.00327225	PSMD5/CENPH/CKAP5/CLASP1/CLASP2/CLIP1/DYNC1LI1/ERCC6L/NDC80/PPP2R1A/PPP2R5E/PSMD10/PSMD11/PSMD4/PSME4/PTTG1/SPC24/SPC25/TUBB6	19
R-HSA-2454202	Fc epsilon receptor (FCERI) signaling	15/392	134/10891	9.24896e-05	0.00571803	0.00491369	ITPR1/PSMD5/AHCYL1/CDC34/GAB2/KRAS/PAK1/PAK2/PIK3CB/PSMD10/PSMD11/PSMD4/PSME4/SOS1/UBE2N	15
R-HSA-9013409	RHOJ GTPase cycle	9/392	55/10891	0.00013538	0.0079047	0.00679276	FNBP1/GIT1/PAK1/PAK2/SCRIB/SLC1A5/SLC4A7/VAMP3/WIPF2	9
R-HSA-141424	Amplification of signal from the kinetochores	12/392	96/10891	0.000162373	0.00853273	0.00733244	CENPH/CKAP5/CLASP1/CLASP2/CLIP1/DYNC1LI1/ERCC6L/NDC80/PPP2R1A/PPP2R5E/SPC24/SPC25	12
R-HSA-141444	Amplification of signal from unattached kinetochores via a MAD2 inhibitory signal	12/392	96/10891	0.000162373	0.00853273	0.00733244	CENPH/CKAP5/CLASP1/CLASP2/CLIP1/DYNC1LI1/ERCC6L/NDC80/PPP2R1A/PPP2R5E/SPC24/SPC25	12
R-HSA-9648025	EML4 and NUDC in mitotic spindle formation	13/392	117/10891	0.0002896	0.0144938	0.012455	CENPH/CKAP5/CLASP1/CLASP2/CLIP1/DYNC1LI1/ERCC6L/NDC80/PPP2R1A/PPP2R5E/SPC24/SPC25/TUBB6	13
R-HSA-376176	Signaling by ROBO receptors	19/392	218/10891	0.000330547	0.0157911	0.0135698	EIF4A3/PSMD5/RPS4Y1/CLASP1/CLASP2/ELOB/EVL/NCK1/PAK1/PAK2/PFN1/PSMD10/PSMD11/PSMD4/PSME4/RPL27A/RPL37/SOS1/VASP	19
R-HSA-9013424	RHOV GTPase cycle	7/392	38/10891	0.000356196	0.0162766	0.013987	EPHA2/GIT1/NCK1/PAK1/PAK2/SPTAN1/TPM4	7
R-HSA-202403	TCR signaling	13/392	120/10891	0.000371778	0.0162808	0.0139906	PSMD5/CDC34/EVL/NCK1/PAK1/PAK2/PIK3CB/PSMD10/PSMD11/PSMD4/PSME4/UBE2N/VASP	13
R-HSA-9013148	CDC42 GTPase cycle	15/392	155/10891	0.000463517	0.0194862	0.0167452	DOCK10/ARFGAP3/ARHGAP17/ARHGEF6/DOCK11/FNBP1/GIT1/ITSN1/PAK1/PAK2/RACGAP1/SCRIB/TIAM1/VAMP3/WIPF2	15
R-HSA-9013420	RHOU GTPase cycle	7/392	40/10891	0.000494601	0.0199933	0.0171809	ARHGEF6/EPHA2/GIT1/NCK1/PAK1/PAK2/SPTAN1	7
R-HSA-68886	M Phase	29/392	418/10891	0.000541301	0.0210707	0.0181067	PSMD5/CENPH/CHMP2A/CKAP5/CLASP1/CLASP2/CLIP1/CSNK1E/CSNK2B/DYNC1LI1/EMD/ENSA/ERCC6L/NDC80/NEDD1/NUP58/PCM1/PPP2R1A/PPP2R5E/PSMD10/PSMD11/PSMD4/PSME4/PTTG1/SPC24/SPC25/SUMO1/TUBB6/VRK1	29
R-HSA-499943	Interconversion of nucleotide di- and triphosphates	6/392	30/10891	0.00059617	0.0216253	0.0185833	AK4/AK5/AK6/CTPS2/DTYMK/GUK1	6
R-HSA-2500257	Resolution of Sister Chromatid Cohesion	13/392	126/10891	0.000596702	0.0216253	0.0185833	CENPH/CKAP5/CLASP1/CLASP2/CLIP1/DYNC1LI1/ERCC6L/NDC80/PPP2R1A/PPP2R5E/SPC24/SPC25/TUBB6	13
R-HSA-69618	Mitotic Spindle Checkpoint	12/392	113/10891	0.000742025	0.0259956	0.0223389	CENPH/CKAP5/CLASP1/CLASP2/CLIP1/DYNC1LI1/ERCC6L/NDC80/PPP2R1A/PPP2R5E/SPC24/SPC25	12
R-HSA-109581	Apoptosis	16/392	180/10891	0.000776769	0.026335	0.0226305	PSMD5/AVEN/BAX/BIRC2/PAK2/PPP3CC/PSMD10/PSMD11/PSMD4/PSME4/PTK2/SPTAN1/STK26/TFDP1/TNFRSF10B/TP53BP2	16
R-HSA-68877	Mitotic Prometaphase	17/392	204/10891	0.00111123	0.0349716	0.0300522	CENPH/CKAP5/CLASP1/CLASP2/CLIP1/CSNK1E/CSNK2B/DYNC1LI1/ERCC6L/NDC80/NEDD1/PCM1/PPP2R1A/PPP2R5E/SPC24/SPC25/TUBB6	17
R-HSA-9664407	Parasite infection	8/392	59/10891	0.00116461	0.0349716	0.0300522	ABI2/ACTB/BRK1/CYFIP2/NCK1/PTK2/WASF3/WIPF2	8
R-HSA-9664417	Leishmania phagocytosis	8/392	59/10891	0.00116461	0.0349716	0.0300522	ABI2/ACTB/BRK1/CYFIP2/NCK1/PTK2/WASF3/WIPF2	8
R-HSA-9664422	FCGR3A-mediated phagocytosis	8/392	59/10891	0.00116461	0.0349716	0.0300522	ABI2/ACTB/BRK1/CYFIP2/NCK1/PTK2/WASF3/WIPF2	8
R-HSA-428540	Activation of RAC1	4/392	14/10891	0.00124145	0.0352638	0.0303033	NCK1/PAK1/PAK2/SOS1	4
R-HSA-71240	Tryptophan catabolism	4/392	14/10891	0.00124145	0.0352638	0.0303033	HAAO/KYAT1/SLC3A2/SLC7A5	4
R-HSA-9013408	RHOG GTPase cycle	9/392	74/10891	0.00128976	0.035672	0.0306541	ARFGAP3/EMD/EPHA2/ITSN1/LETM1/MCAM/PAK2/SHMT2/VAMP3	9
R-HSA-5357801	Programmed Cell Death	17/392	210/10891	0.00152531	0.0411052	0.035323	PSMD5/AVEN/BAX/BIRC2/CHMP2A/PAK2/PPP3CC/PSMD10/PSMD11/PSMD4/PSME4/PTK2/SPTAN1/STK26/TFDP1/TNFRSF10B/TP53BP2	17
R-HSA-2682334	EPH-Ephrin signaling	10/392	92/10891	0.00168886	0.044247	0.0380229	ACTB/CFL1/CLTB/EPHA2/GIT1/ITSN1/PAK1/PAK2/PTK2/TIAM1	10
R-HSA-6811440	Retrograde transport at the Trans-Golgi-Network	7/392	49/10891	0.0017261	0.044247	0.0380229	M6PR/NAA30/RAB9A/RAB9B/STX16/STX6/VAMP3	7
R-HSA-5621481	C-type lectin receptors (CLRs)	13/392	142/10891	0.0018131	0.0453706	0.0389884	ITPR1/PSMD5/AHCYL1/CDC34/KRAS/PAK1/PAK2/PSMD10/PSMD11/PSMD4/PSME4/UBE2M/UBE2N	13
R-HSA-3299685	Detoxification of Reactive Oxygen Species	6/392	37/10891	0.0018876	0.0461364	0.0396465	ERO1A/GPX7/GSTP1/NUDT2/PRDX2/TXN2	6

## Sheet: negative correlation
ID	Description	GeneRatio	BgRatio	pvalue	p.adjust	qvalue	geneID	Count
R-HSA-72203	Processing of Capped Intron-Containing Pre-mRNA	30/442	246/10891	6.46025e-08	6.64759e-05	5.48101e-05	AQR/CDC40/DDX23/DDX39B/DDX42/DHX16/DHX9/HNRNPA1/HNRNPF/HNRNPU/MTREX/NUP107/NUP155/NUP160/NUP37/PAPOLA/POLR2B/POLR2J/POLR2K/PPWD1/PRPF38A/PTBP1/RBM5/RBM8A/RNPC3/SEH1L/SF3B3/SNRPB/SNRPD1/SYF2	30
R-HSA-72312	rRNA processing	25/442	204/10891	7.52539e-07	0.000329958	0.000272054	BUD23/DHX37/DIS3/ELAC2/FBL/HSD17B10/MTREX/NIP7/NOL9/NOP10/NOP58/NSUN4/PDCD11/RPL30/RPL37A/RPL9/RPLP0/RPS15A/RPS18/RPS3/RPS3A/TSR3/UTP20/WDR3/WDR75	25
R-HSA-72172	mRNA Splicing	24/442	193/10891	9.61976e-07	0.000329958	0.000272054	AQR/CDC40/DDX23/DDX42/DHX16/DHX9/HNRNPA1/HNRNPF/HNRNPU/MTREX/PAPOLA/POLR2B/POLR2J/POLR2K/PPWD1/PRPF38A/PTBP1/RBM5/RBM8A/RNPC3/SF3B3/SNRPB/SNRPD1/SYF2	24
R-HSA-72163	mRNA Splicing - Major Pathway	23/442	185/10891	1.62842e-06	0.00038798	0.000319894	AQR/CDC40/DDX23/DDX42/DHX16/DHX9/HNRNPA1/HNRNPF/HNRNPU/MTREX/PAPOLA/POLR2B/POLR2J/POLR2K/PPWD1/PRPF38A/PTBP1/RBM5/RBM8A/SF3B3/SNRPB/SNRPD1/SYF2	23
R-HSA-5628897	TP53 Regulates Metabolic Genes	15/442	87/10891	1.88922e-06	0.00038798	0.000319894	AGO3/COX20/COX8A/CYCS/GLS/GPI/MOV10/NDUFA4/PTEN/SESN3/TACO1/TSC1/TSC2/TXN/TXNRD1	15
R-HSA-9012999	RHO GTPase cycle	40/442	449/10891	2.26228e-06	0.00038798	0.000319894	BASP1/CKB/DAAM1/PREX1/SPATA13/ADD3/ANKFY1/ARHGAP1/ARHGAP10/ARHGAP42/ARHGAP5/ARMCX3/CCT6A/CCT7/CDC42EP5/DDX39B/DOCK1/DOCK5/DSG2/FERMT2/FNBP1L/GPS1/LEMD3/MTR/MYO6/NISCH/PEAK1/PHIP/SPEN/SPTAN1/SPTBN1/STK38/STOM/TAOK3/TFRC/TRIO/TXNL1/WDR11/WDR6/ZNF512B	40
R-HSA-389960	Formation of tubulin folding intermediates by CCT/TriC	8/442	25/10891	4.0619e-06	0.000597099	0.000492314	TUBA1A/TUBB2A/TUBB2B/TUBB3/CCT4/CCT6A/CCT7/TCP1	8
R-HSA-6803529	FGFR2 alternative splicing	8/442	26/10891	5.66062e-06	0.000728098	0.000600324	HNRNPA1/HNRNPF/POLR2B/POLR2J/POLR2K/PTBP1/RBFOX2/TIA1	8
R-HSA-9706574	RHOBTB GTPase Cycle	9/442	35/10891	7.58079e-06	0.000837692	0.000690686	CCT6A/CCT7/DDX39B/GPS1/MYO6/PHIP/SPEN/STK38/TXNL1	9
R-HSA-6781823	Formation of TC-NER Pre-Incision Complex	11/442	54/10891	8.56706e-06	0.000837692	0.000690686	AQR/CCNH/COPS6/DDB1/EP300/ERCC3/GPS1/GTF2H3/POLR2B/POLR2J/POLR2K	11
R-HSA-71406	Pyruvate metabolism and Citric Acid (TCA) cycle	11/442	55/10891	1.03235e-05	0.000837692	0.000690686	ACO2/IDH3B/IDH3G/LDHA/NNT/OGDH/PDHA1/PDHB/RXRA/SUCLG1/SUCLG2	11
R-HSA-389957	Prefoldin mediated transfer of substrate to CCT/TriC	8/442	28/10891	1.04832e-05	0.000837692	0.000690686	TUBA1A/TUBB2A/TUBB2B/TUBB3/CCT4/CCT6A/CCT7/TCP1	8
R-HSA-1428517	The citric acid (TCA) cycle and respiratory electron transport	21/442	178/10891	1.05831e-05	0.000837692	0.000690686	ACO2/ATP5F1C/ATP5PB/COX20/COX8A/CYCS/IDH3B/IDH3G/LDHA/NDUFA11/NDUFA4/NNT/OGDH/PDHA1/PDHB/RXRA/SUCLG1/SUCLG2/TACO1/TIMMDC1/UQCR10	21
R-HSA-8868773	rRNA processing in the nucleus and cytosol	22/442	194/10891	1.23801e-05	0.000909937	0.000750253	BUD23/DHX37/DIS3/FBL/MTREX/NIP7/NOL9/NOP10/NOP58/PDCD11/RPL30/RPL37A/RPL9/RPLP0/RPS15A/RPS18/RPS3/RPS3A/TSR3/UTP20/WDR3/WDR75	22
R-HSA-4570464	SUMOylation of RNA binding proteins	10/442	47/10891	1.46885e-05	0.00100763	0.0008308	BMI1/NOP58/NUP107/NUP155/NUP160/NUP37/PHC2/RING1/RNF2/SEH1L	10
R-HSA-71403	Citric acid cycle (TCA cycle)	7/442	22/10891	1.73528e-05	0.001116	0.000920153	ACO2/IDH3B/IDH3G/NNT/OGDH/SUCLG1/SUCLG2	7
R-HSA-9013418	RHOBTB2 GTPase cycle	7/442	23/10891	2.40791e-05	0.00145749	0.00120172	CCT6A/CCT7/DDX39B/MYO6/PHIP/STK38/TXNL1	7
R-HSA-389958	Cooperation of Prefoldin and TriC/CCT in actin and tubulin folding	8/442	32/10891	3.07471e-05	0.0017082	0.00140843	TUBA1A/TUBB2A/TUBB2B/TUBB3/CCT4/CCT6A/CCT7/TCP1	8
R-HSA-168273	Influenza Viral RNA Transcription and Replication	17/442	135/10891	3.15411e-05	0.0017082	0.00140843	IPO5/NUP107/NUP155/NUP160/NUP37/POLR2B/POLR2J/POLR2K/RPL30/RPL37A/RPL9/RPLP0/RPS15A/RPS18/RPS3/RPS3A/SEH1L	17
R-HSA-6791226	Major pathway of rRNA processing in the nucleolus and cytosol	20/442	184/10891	5.64375e-05	0.00290371	0.00239414	BUD23/DHX37/DIS3/FBL/MTREX/NIP7/NOL9/NOP58/PDCD11/RPL30/RPL37A/RPL9/RPLP0/RPS15A/RPS18/RPS3/RPS3A/UTP20/WDR3/WDR75	20
R-HSA-167160	RNA Pol II CTD phosphorylation and interaction with CE during HIV infection	7/442	27/10891	7.57469e-05	0.00354289	0.00292115	CCNH/ERCC3/GTF2H3/POLR2B/POLR2J/POLR2K/SUPT5H	7
R-HSA-77075	RNA Pol II CTD phosphorylation and interaction with CE	7/442	27/10891	7.57469e-05	0.00354289	0.00292115	CCNH/ERCC3/GTF2H3/POLR2B/POLR2J/POLR2K/SUPT5H	7
R-HSA-112382	Formation of RNA Pol II elongation complex	10/442	58/10891	9.9244e-05	0.00425509	0.00350836	MLLT3/AFF4/CCNH/ERCC3/GTF2H3/MLLT1/POLR2B/POLR2J/POLR2K/SUPT5H	10
R-HSA-75955	RNA Polymerase II Transcription Elongation	10/442	58/10891	9.9244e-05	0.00425509	0.00350836	MLLT3/AFF4/CCNH/ERCC3/GTF2H3/MLLT1/POLR2B/POLR2J/POLR2K/SUPT5H	10
R-HSA-72086	mRNA Capping	7/442	29/10891	0.00012408	0.00510715	0.0042109	CCNH/ERCC3/GTF2H3/POLR2B/POLR2J/POLR2K/SUPT5H	7
R-HSA-6790901	rRNA modification in the nucleus and cytosol	10/442	61/10891	0.000153838	0.00592877	0.00488833	BUD23/DHX37/FBL/NOP10/NOP58/PDCD11/TSR3/UTP20/WDR3/WDR75	10
R-HSA-72165	mRNA Splicing - Minor Pathway	9/442	50/10891	0.000156609	0.00592877	0.00488833	DDX23/DDX42/POLR2B/POLR2J/POLR2K/RNPC3/SF3B3/SNRPB/SNRPD1	9
R-HSA-3700989	Transcriptional Regulation by TP53	30/442	362/10891	0.000161327	0.00592877	0.00488833	PCBP4/AGO3/CASP2/CCNH/CDKN2A/CHD3/COX20/COX8A/CYCS/EP300/ERCC3/FANCD2/FANCI/GLS/GPI/GTF2H3/MAPKAPK5/MOV10/NDUFA4/POLR2B/POLR2J/POLR2K/PTEN/SESN3/SUPT5H/TACO1/TSC1/TSC2/TXN/TXNRD1	30
R-HSA-168255	Influenza Infection	17/442	156/10891	0.000195082	0.00692205	0.00570731	IPO5/NUP107/NUP155/NUP160/NUP37/POLR2B/POLR2J/POLR2K/RPL30/RPL37A/RPL9/RPLP0/RPS15A/RPS18/RPS3/RPS3A/SEH1L	17
R-HSA-9013422	RHOBTB1 GTPase cycle	6/442	23/10891	0.00024184	0.0082951	0.00683939	CCT7/GPS1/MYO6/SPEN/STK38/TXNL1	6
R-HSA-3108214	SUMOylation of DNA damage response and repair proteins	11/442	77/10891	0.000258064	0.00856605	0.0070628	BMI1/CDKN2A/NUP107/NUP155/NUP160/NUP37/PHC2/RING1/RNF2/SEH1L/STAG1	11
R-HSA-168325	Viral Messenger RNA Synthesis	8/442	43/10891	0.000286402	0.00867567	0.00715318	NUP107/NUP155/NUP160/NUP37/POLR2B/POLR2J/POLR2K/SEH1L	8
R-HSA-5620924	Intraflagellar transport	9/442	54/10891	0.000287915	0.00867567	0.00715318	DYNLL2/TUBA1A/TUBB2A/TUBB2B/TUBB3/DYNC2H1/HSPB11/IFT88/TTC21B	9
R-HSA-113418	Formation of the Early Elongation Complex	7/442	33/10891	0.000295091	0.00867567	0.00715318	CCNH/ERCC3/GTF2H3/POLR2B/POLR2J/POLR2K/SUPT5H	7
R-HSA-167158	Formation of the HIV-1 Early Elongation Complex	7/442	33/10891	0.000295091	0.00867567	0.00715318	CCNH/ERCC3/GTF2H3/POLR2B/POLR2J/POLR2K/SUPT5H	7
R-HSA-6781827	Transcription-Coupled Nucleotide Excision Repair (TC-NER)	11/442	79/10891	0.00032452	0.00927586	0.00764804	AQR/CCNH/COPS6/DDB1/EP300/ERCC3/GPS1/GTF2H3/POLR2B/POLR2J/POLR2K	11
R-HSA-1650814	Collagen biosynthesis and modifying enzymes	10/442	67/10891	0.00034047	0.00946874	0.00780707	COL18A1/COL1A1/COL1A2/COL26A1/COL2A1/COL5A1/P3H1/PCOLCE/PLOD2/PLOD3	10
R-HSA-72306	tRNA processing	13/442	107/10891	0.000379836	0.0102855	0.00848054	C2orf49/ELAC2/HSD17B10/METTL1/NSUN6/NUP107/NUP155/NUP160/NUP37/PUS3/SEH1L/TRMT13/WDR4	13
R-HSA-4655427	SUMOylation of DNA methylation proteins	5/442	17/10891	0.000444086	0.011717	0.00966082	BMI1/DNMT3A/PHC2/RING1/RNF2	5
R-HSA-390450	Folding of actin by CCT/TriC	4/442	10/10891	0.000462387	0.0118949	0.00980748	CCT4/CCT6A/CCT7/TCP1	4
R-HSA-199977	ER to Golgi Anterograde Transport	16/442	154/10891	0.000511894	0.0128295	0.0105781	DYNLL2/TUBA1A/TUBB2A/TUBB2B/TUBB3/ARCN1/ARF4/COG1/COPB2/SEC22B/SEC23A/SEC24D/SEC31A/SPTAN1/SPTBN1/TMED3	16
R-HSA-190828	Gap junction trafficking	8/442	47/10891	0.000538833	0.0128295	0.0105781	TUBA1A/TUBB2A/TUBB2B/TUBB3/AP2M1/DAB2/DNM1/MYO6	8
R-HSA-437239	Recycling pathway of L1	8/442	47/10891	0.000538833	0.0128295	0.0105781	L1CAM/TUBA1A/TUBB2A/TUBB2B/TUBB3/AP2M1/AP2S1/DNM1	8
R-HSA-4551638	SUMOylation of chromatin organization proteins	10/442	71/10891	0.000548601	0.0128295	0.0105781	BMI1/CHD3/NUP107/NUP155/NUP160/NUP37/PHC2/RING1/RNF2/SEH1L	10
R-HSA-6811442	Intra-Golgi and retrograde Golgi-to-ER traffic	19/442	202/10891	0.000561059	0.0128295	0.0105781	DYNLL2/TUBA1A/TUBB2A/TUBB2B/TUBB3/ARCN1/ARF4/ARL1/COG1/COPB2/GOLIM4/KIF15/KIF20A/MAN2A1/RAB30/RABEPK/RIC1/SEC22B/TMED3	19
R-HSA-1799339	SRP-dependent cotranslational protein targeting to membrane	13/442	112/10891	0.00059297	0.0132645	0.0109367	DDOST/RPL30/RPL37A/RPL9/RPLP0/RPN2/RPS15A/RPS18/RPS3/RPS3A/SPCS2/SRP72/SSR4	13
R-HSA-157858	Gap junction trafficking and regulation	8/442	49/10891	0.000719864	0.0157604	0.0129946	TUBA1A/TUBB2A/TUBB2B/TUBB3/AP2M1/DAB2/DNM1/MYO6	8
R-HSA-6807878	COPI-mediated anterograde transport	12/442	101/10891	0.00077379	0.0165881	0.0136771	DYNLL2/TUBA1A/TUBB2A/TUBB2B/TUBB3/ARCN1/ARF4/COG1/COPB2/SPTAN1/SPTBN1/TMED3	12
R-HSA-6796648	TP53 Regulates Transcription of DNA Repair Genes	9/442	62/10891	0.000824554	0.0173156	0.0142769	CCNH/ERCC3/FANCD2/FANCI/GTF2H3/POLR2B/POLR2J/POLR2K/SUPT5H	9
R-HSA-2995410	Nuclear Envelope (NE) Reassembly	10/442	75/10891	0.000852505	0.0175446	0.0144657	TUBA1A/TUBB2A/TUBB2B/TUBB3/LEMD3/NUP107/NUP155/NUP160/NUP37/SEH1L	10
R-HSA-190873	Gap junction degradation	4/442	12/10891	0.00102147	0.0206098	0.016993	AP2M1/DAB2/DNM1/MYO6	4
R-HSA-3108232	SUMO E3 ligases SUMOylate target proteins	17/442	182/10891	0.00116606	0.0226605	0.0186838	BMI1/CDKN2A/CHD3/DNMT3A/EP300/NOP58/NUP107/NUP155/NUP160/NUP37/PHC2/RELA/RING1/RNF2/RXRA/SEH1L/STAG1	17
R-HSA-6782210	Gap-filling DNA repair synthesis and ligation in TC-NER	9/442	65/10891	0.00116716	0.0226605	0.0186838	AQR/CCNH/DDB1/EP300/ERCC3/GTF2H3/POLR2B/POLR2J/POLR2K	9
R-HSA-6782135	Dual incision in TC-NER	9/442	66/10891	0.00130403	0.024849	0.0204882	AQR/CCNH/DDB1/EP300/ERCC3/GTF2H3/POLR2B/POLR2J/POLR2K	9
R-HSA-948021	Transport to the Golgi and subsequent modification	17/442	185/10891	0.0013955	0.0258588	0.0213208	DYNLL2/TUBA1A/TUBB2A/TUBB2B/TUBB3/ARCN1/ARF4/COG1/COPB2/MAN2A1/SEC22B/SEC23A/SEC24D/SEC31A/SPTAN1/SPTBN1/TMED3	17
R-HSA-446203	Asparagine N-linked glycosylation	24/442	304/10891	0.00141114	0.0258588	0.0213208	DYNLL2/TUBA1A/TUBB2A/TUBB2B/TUBB3/ARCN1/ARF4/COG1/COPB2/DAD1/DDOST/GFPT1/GMDS/MAN2A1/RPN2/SEC22B/SEC23A/SEC24D/SEC31A/SPTAN1/SPTBN1/STT3A/TMED3/UAP1	24
R-HSA-2132295	MHC class II antigen presentation	13/442	123/10891	0.00143241	0.0258588	0.0213208	DYNLL2/TUBA1A/TUBB2A/TUBB2B/TUBB3/AP2M1/AP2S1/DNM1/KIF15/KIF20A/SEC23A/SEC24D/SEC31A	13
R-HSA-674695	RNA Polymerase II Pre-transcription Events	10/442	81/10891	0.0015564	0.0260368	0.0214676	MLLT3/AFF4/CCNH/ERCC3/GTF2H3/MLLT1/POLR2B/POLR2J/POLR2K/SUPT5H	10
R-HSA-167169	HIV Transcription Elongation	7/442	43/10891	0.00156879	0.0260368	0.0214676	CCNH/ERCC3/GTF2H3/POLR2B/POLR2J/POLR2K/SUPT5H	7
R-HSA-167200	Formation of HIV-1 elongation complex containing HIV-1 Tat	7/442	43/10891	0.00156879	0.0260368	0.0214676	CCNH/ERCC3/GTF2H3/POLR2B/POLR2J/POLR2K/SUPT5H	7
R-HSA-167246	Tat-mediated elongation of the HIV-1 transcript	7/442	43/10891	0.00156879	0.0260368	0.0214676	CCNH/ERCC3/GTF2H3/POLR2B/POLR2J/POLR2K/SUPT5H	7
R-HSA-9696270	RND2 GTPase cycle	7/442	43/10891	0.00156879	0.0260368	0.0214676	ARHGAP1/ARHGAP5/LEMD3/NISCH/TFRC/TXNL1/WDR6	7
R-HSA-389977	Post-chaperonin tubulin folding pathway	5/442	22/10891	0.00159793	0.0260995	0.0215193	TUBA1A/TUBB2A/TUBB2B/TUBB3/TBCC	5
R-HSA-2990846	SUMOylation	17/442	188/10891	0.00166203	0.0267223	0.0220328	BMI1/CDKN2A/CHD3/DNMT3A/EP300/NOP58/NUP107/NUP155/NUP160/NUP37/PHC2/RELA/RING1/RNF2/RXRA/SEH1L/STAG1	17
R-HSA-5696398	Nucleotide Excision Repair	12/442	111/10891	0.00177808	0.0281484	0.0232087	AQR/CCNH/COPS6/DDB1/EP300/ERCC3/GPS1/GTF2H3/POLR2B/POLR2J/POLR2K/YY1	12
R-HSA-167152	Formation of HIV elongation complex in the absence of HIV Tat	7/442	45/10891	0.00206051	0.0321253	0.0264876	CCNH/ERCC3/GTF2H3/POLR2B/POLR2J/POLR2K/SUPT5H	7
R-HSA-6811434	COPI-dependent Golgi-to-ER retrograde traffic	11/442	99/10891	0.00219095	0.0336491	0.027744	TUBA1A/TUBB2A/TUBB2B/TUBB3/ARCN1/ARF4/COPB2/KIF15/KIF20A/SEC22B/TMED3	11
R-HSA-5654738	Signaling by FGFR2	9/442	73/10891	0.00266486	0.0398493	0.0328562	HNRNPA1/HNRNPF/PLCG1/POLR2B/POLR2J/POLR2K/PTBP1/RBFOX2/TIA1	9
R-HSA-190236	Signaling by FGFR	10/442	87/10891	0.00267211	0.0398493	0.0328562	FLRT2/HNRNPA1/HNRNPF/PLCG1/POLR2B/POLR2J/POLR2K/PTBP1/RBFOX2/TIA1	10
R-HSA-9013404	RAC2 GTPase cycle	10/442	88/10891	0.00290845	0.0424323	0.0349858	PREX1/ARHGAP1/ARHGAP42/ARMCX3/DOCK1/DSG2/LEMD3/TAOK3/TFRC/TRIO	10
R-HSA-9013408	RHOG GTPase cycle	9/442	74/10891	0.00292779	0.0424323	0.0349858	PREX1/ARHGAP1/ARHGAP5/DOCK1/DOCK5/DSG2/LEMD3/TFRC/TRIO	9
R-HSA-373760	L1CAM interactions	12/442	119/10891	0.00319872	0.0457151	0.0376925	GAP43/L1CAM/TUBA1A/TUBB2A/TUBB2B/TUBB3/AP2M1/AP2S1/DNM1/SDCBP/SPTAN1/SPTBN1	12
R-HSA-844456	The NLRP3 inflammasome	4/442	16/10891	0.0033007	0.0465263	0.0383614	NFKB1/RELA/SUGT1/TXN	4
R-HSA-1474290	Collagen formation	10/442	90/10891	0.00343111	0.047284	0.0389861	COL18A1/COL1A1/COL1A2/COL26A1/COL2A1/COL5A1/P3H1/PCOLCE/PLOD2/PLOD3	10
R-HSA-9660826	Purinergic signaling in leishmaniasis infection	5/442	26/10891	0.00349231	0.047284	0.0389861	NFKB1/NT5E/RELA/SUGT1/TXN	5
R-HSA-9664424	Cell recruitment (pro-inflammatory response)	5/442	26/10891	0.00349231	0.047284	0.0389861	NFKB1/NT5E/RELA/SUGT1/TXN	5

## Sheet: down DEG + down DEP
ID	Description	GeneRatio	BgRatio	pvalue	p.adjust	qvalue	geneID	Count
R-HSA-195258	RHO GTPase Effectors	32/367	327/10891	5.49348e-08	5.63082e-05	5.00774e-05	ABI2/ACTB/BRK1/CENPH/CFL1/CKAP5/CLASP1/CLASP2/CLIP1/CYFIP2/DIAPH1/DIAPH2/DVL3/DYNC1LI1/ERCC6L/EVL/FLNA/NCK1/NDC80/PAK1/PAK2/PFN1/PPP1R14A/PPP2R1A/PPP2R5E/PRC1/PTK2/SPC24/SPC25/TUBB6/WASF3/WIPF2	32
R-HSA-9012999	RHO GTPase cycle	38/367	449/10891	1.43964e-07	7.37816e-05	6.56173e-05	ABI2/ACTB/ARFGAP3/ARHGAP17/ARHGEF6/BRK1/CYFIP2/DIAPH1/DIAPH2/DOCK11/EMD/EPHA2/FNBP1/GIT1/ITSN1/LETM1/MCAM/NCK1/PAK1/PAK2/PKP4/PLXNA1/PTPN13/RACGAP1/SCRIB/SHMT2/SLC1A5/SLC4A7/SLK/SOS1/SPTAN1/SRRM1/SWAP70/TIAM1/TPM4/VAMP3/WASF3/WIPF2	38
R-HSA-5663220	RHO GTPases Activate Formins	19/367	140/10891	2.1808e-07	7.45105e-05	6.62656e-05	ACTB/CENPH/CKAP5/CLASP1/CLASP2/CLIP1/DIAPH1/DIAPH2/DVL3/DYNC1LI1/ERCC6L/EVL/NDC80/PFN1/PPP2R1A/PPP2R5E/SPC24/SPC25/TUBB6	19
R-HSA-9013423	RAC3 GTPase cycle	14/367	94/10891	2.86086e-06	0.000729337	0.000648633	ABI2/ARHGAP17/BRK1/EMD/EPHA2/GIT1/MCAM/PAK1/PAK2/RACGAP1/SLC1A5/SWAP70/TIAM1/VAMP3	14
R-HSA-9013149	RAC1 GTPase cycle	20/367	185/10891	4.09795e-06	0.000729337	0.000648633	ABI2/ARHGAP17/ARHGEF6/BRK1/CYFIP2/DOCK11/EMD/EPHA2/GIT1/MCAM/PAK1/PAK2/RACGAP1/SLC1A5/SOS1/SWAP70/TIAM1/VAMP3/WASF3/WIPF2	20
R-HSA-68882	Mitotic Anaphase	23/367	236/10891	4.6386e-06	0.000729337	0.000648633	CENPH/CHMP2A/CKAP5/CLASP1/CLASP2/CLIP1/DYNC1LI1/EMD/ERCC6L/NDC80/NUP58/PPP2R1A/PPP2R5E/PSMD10/PSMD11/PSMD4/PSME4/PTTG1/SPC24/SPC25/SUMO1/TUBB6/VRK1	23
R-HSA-2555396	Mitotic Metaphase and Anaphase	23/367	237/10891	4.98084e-06	0.000729337	0.000648633	CENPH/CHMP2A/CKAP5/CLASP1/CLASP2/CLIP1/DYNC1LI1/EMD/ERCC6L/NDC80/NUP58/PPP2R1A/PPP2R5E/PSMD10/PSMD11/PSMD4/PSME4/PTTG1/SPC24/SPC25/SUMO1/TUBB6/VRK1	23
R-HSA-9013404	RAC2 GTPase cycle	13/367	88/10891	7.1106e-06	0.000911046	0.000810235	ABI2/ARHGAP17/BRK1/EMD/EPHA2/GIT1/MCAM/PAK1/PAK2/RACGAP1/SWAP70/TIAM1/VAMP3	13
R-HSA-5663213	RHO GTPases Activate WASPs and WAVEs	8/367	36/10891	2.03738e-05	0.00232035	0.00206359	ABI2/ACTB/BRK1/CYFIP2/NCK1/PTK2/WASF3/WIPF2	8
R-HSA-9013406	RHOQ GTPase cycle	10/367	59/10891	2.40352e-05	0.00244281	0.0021725	ARHGAP17/FNBP1/GIT1/ITSN1/PAK1/PAK2/SCRIB/SLC1A5/SLC4A7/VAMP3	10
R-HSA-4420097	VEGFA-VEGFR2 Pathway	13/367	99/10891	2.62155e-05	0.00244281	0.0021725	ABI2/ACTB/AHCYL1/BCAR1/BRK1/CYFIP2/KRAS/NCK1/PAK1/PAK2/PIK3CB/PTK2/WASF3	13
R-HSA-2029480	Fcgamma receptor (FCGR) dependent phagocytosis	12/367	86/10891	2.88904e-05	0.00246772	0.00219466	ABI2/ACTB/AHCYL1/BRK1/CFL1/CYFIP2/NCK1/PAK1/PIK3CB/PTK2/WASF3/WIPF2	12
R-HSA-2029482	Regulation of actin dynamics for phagocytic cup formation	10/367	61/10891	3.24905e-05	0.00256175	0.00227828	ABI2/ACTB/BRK1/CFL1/CYFIP2/NCK1/PAK1/PTK2/WASF3/WIPF2	10
R-HSA-194138	Signaling by VEGF	13/367	108/10891	6.6389e-05	0.00470493	0.00418431	ABI2/ACTB/AHCYL1/BCAR1/BRK1/CYFIP2/KRAS/NCK1/PAK1/PAK2/PIK3CB/PTK2/WASF3	13
R-HSA-9013405	RHOD GTPase cycle	9/367	54/10891	7.055e-05	0.00470493	0.00418431	ARHGAP17/DIAPH1/DIAPH2/EMD/MCAM/PLXNA1/RACGAP1/SLC4A7/VAMP3	9
R-HSA-2467813	Separation of Sister Chromatids	18/367	191/10891	7.86677e-05	0.00470493	0.00418431	CENPH/CKAP5/CLASP1/CLASP2/CLIP1/DYNC1LI1/ERCC6L/NDC80/PPP2R1A/PPP2R5E/PSMD10/PSMD11/PSMD4/PSME4/PTTG1/SPC24/SPC25/TUBB6	18
R-HSA-9013409	RHOJ GTPase cycle	9/367	55/10891	8.1885e-05	0.00470493	0.00418431	FNBP1/GIT1/PAK1/PAK2/SCRIB/SLC1A5/SLC4A7/VAMP3/WIPF2	9
R-HSA-141424	Amplification of signal from the kinetochores	12/367	96/10891	8.72134e-05	0.00470493	0.00418431	CENPH/CKAP5/CLASP1/CLASP2/CLIP1/DYNC1LI1/ERCC6L/NDC80/PPP2R1A/PPP2R5E/SPC24/SPC25	12
R-HSA-141444	Amplification of signal from unattached kinetochores via a MAD2 inhibitory signal	12/367	96/10891	8.72134e-05	0.00470493	0.00418431	CENPH/CKAP5/CLASP1/CLASP2/CLIP1/DYNC1LI1/ERCC6L/NDC80/PPP2R1A/PPP2R5E/SPC24/SPC25	12
R-HSA-9648025	EML4 and NUDC in mitotic spindle formation	13/367	117/10891	0.000151877	0.00778367	0.00692237	CENPH/CKAP5/CLASP1/CLASP2/CLIP1/DYNC1LI1/ERCC6L/NDC80/PPP2R1A/PPP2R5E/SPC24/SPC25/TUBB6	13
R-HSA-9013424	RHOV GTPase cycle	7/367	38/10891	0.000238351	0.0116338	0.0103465	EPHA2/GIT1/NCK1/PAK1/PAK2/SPTAN1/TPM4	7
R-HSA-2500257	Resolution of Sister Chromatid Cohesion	13/367	126/10891	0.000318929	0.0148087	0.0131701	CENPH/CKAP5/CLASP1/CLASP2/CLIP1/DYNC1LI1/ERCC6L/NDC80/PPP2R1A/PPP2R5E/SPC24/SPC25/TUBB6	13
R-HSA-9013420	RHOU GTPase cycle	7/367	40/10891	0.000332293	0.0148087	0.0131701	ARHGEF6/EPHA2/GIT1/NCK1/PAK1/PAK2/SPTAN1	7
R-HSA-68886	M Phase	28/367	418/10891	0.000412912	0.0165608	0.0147283	CENPH/CHMP2A/CKAP5/CLASP1/CLASP2/CLIP1/CSNK1E/CSNK2B/DYNC1LI1/EMD/ENSA/ERCC6L/NDC80/NEDD1/NUP58/PCM1/PPP2R1A/PPP2R5E/PSMD10/PSMD11/PSMD4/PSME4/PTTG1/SPC24/SPC25/SUMO1/TUBB6/VRK1	28
R-HSA-69618	Mitotic Spindle Checkpoint	12/367	113/10891	0.000413031	0.0165608	0.0147283	CENPH/CKAP5/CLASP1/CLASP2/CLIP1/DYNC1LI1/ERCC6L/NDC80/PPP2R1A/PPP2R5E/SPC24/SPC25	12
R-HSA-499943	Interconversion of nucleotide di- and triphosphates	6/367	30/10891	0.000420079	0.0165608	0.0147283	AK4/AK5/AK6/CTPS2/DTYMK/GUK1	6
R-HSA-68877	Mitotic Prometaphase	17/367	204/10891	0.000533706	0.0202611	0.0180191	CENPH/CKAP5/CLASP1/CLASP2/CLIP1/CSNK1E/CSNK2B/DYNC1LI1/ERCC6L/NDC80/NEDD1/PCM1/PPP2R1A/PPP2R5E/SPC24/SPC25/TUBB6	17
R-HSA-2454202	Fc epsilon receptor (FCERI) signaling	13/367	134/10891	0.000579821	0.0212256	0.0188769	AHCYL1/CDC34/GAB2/KRAS/PAK1/PAK2/PIK3CB/PSMD10/PSMD11/PSMD4/PSME4/SOS1/UBE2N	13
R-HSA-202403	TCR signaling	12/367	120/10891	0.000713735	0.0236024	0.0209907	CDC34/EVL/NCK1/PAK1/PAK2/PIK3CB/PSMD10/PSMD11/PSMD4/PSME4/UBE2N/VASP	12
R-HSA-9013148	CDC42 GTPase cycle	14/367	155/10891	0.000741406	0.0236024	0.0209907	ARFGAP3/ARHGAP17/ARHGEF6/DOCK11/FNBP1/GIT1/ITSN1/PAK1/PAK2/RACGAP1/SCRIB/TIAM1/VAMP3/WIPF2	14
R-HSA-9664407	Parasite infection	8/367	59/10891	0.000759882	0.0236024	0.0209907	ABI2/ACTB/BRK1/CYFIP2/NCK1/PTK2/WASF3/WIPF2	8
R-HSA-9664417	Leishmania phagocytosis	8/367	59/10891	0.000759882	0.0236024	0.0209907	ABI2/ACTB/BRK1/CYFIP2/NCK1/PTK2/WASF3/WIPF2	8
R-HSA-9664422	FCGR3A-mediated phagocytosis	8/367	59/10891	0.000759882	0.0236024	0.0209907	ABI2/ACTB/BRK1/CYFIP2/NCK1/PTK2/WASF3/WIPF2	8
R-HSA-9013408	RHOG GTPase cycle	9/367	74/10891	0.000811064	0.0244512	0.0217456	ARFGAP3/EMD/EPHA2/ITSN1/LETM1/MCAM/PAK2/SHMT2/VAMP3	9
R-HSA-428540	Activation of RAC1	4/367	14/10891	0.000970751	0.0284291	0.0252833	NCK1/PAK1/PAK2/SOS1	4
R-HSA-2682334	EPH-Ephrin signaling	10/367	92/10891	0.00103012	0.0293298	0.0260844	ACTB/CFL1/CLTB/EPHA2/GIT1/ITSN1/PAK1/PAK2/PTK2/TIAM1	10
R-HSA-109581	Apoptosis	15/367	180/10891	0.00111835	0.0309812	0.027553	AVEN/BAX/BIRC2/PAK2/PPP3CC/PSMD10/PSMD11/PSMD4/PSME4/PTK2/SPTAN1/STK26/TFDP1/TNFRSF10B/TP53BP2	15
R-HSA-6811440	Retrograde transport at the Trans-Golgi-Network	7/367	49/10891	0.0011806	0.0318451	0.0283213	M6PR/NAA30/RAB9A/RAB9B/STX16/STX6/VAMP3	7
R-HSA-8856828	Clathrin-mediated endocytosis	13/367	146/10891	0.00129497	0.033781	0.0300429	ACTB/CBL/CLTB/EPN1/EPN2/FNBP1/ITSN1/LDLR/M6PR/PIK3C2A/SH3KBP1/UBQLN1/VAMP3	13
R-HSA-3299685	Detoxification of Reactive Oxygen Species	6/367	37/10891	0.00134836	0.033781	0.0300429	ERO1A/GPX7/GSTP1/NUDT2/PRDX2/TXN2	6
R-HSA-1500931	Cell-Cell communication	12/367	129/10891	0.00135124	0.033781	0.0300429	ACTB/ARHGEF6/CADM1/CASK/F11R/FLNA/NCK1/NECTIN2/PIK3CB/PTK2/SPTAN1/VASP	12
R-HSA-399954	Sema3A PAK dependent Axon repulsion	4/367	16/10891	0.00167316	0.040833	0.0363146	CFL1/PAK1/PAK2/PLXNA1	4
R-HSA-5357801	Programmed Cell Death	16/367	210/10891	0.00198154	0.0472343	0.0420076	AVEN/BAX/BIRC2/CHMP2A/PAK2/PPP3CC/PSMD10/PSMD11/PSMD4/PSME4/PTK2/SPTAN1/STK26/TFDP1/TNFRSF10B/TP53BP2	16

## Sheet: down DEG + up DEP
ID	Description	GeneRatio	BgRatio	pvalue	p.adjust	qvalue	geneID	Count
R-HSA-72203	Processing of Capped Intron-Containing Pre-mRNA	30/390	246/10891	3.70971e-09	3.57987e-06	2.95605e-06	AQR/CDC40/DDX23/DDX39B/DDX42/DHX16/DHX9/HNRNPA1/HNRNPF/HNRNPU/MTREX/NUP107/NUP155/NUP160/NUP37/PAPOLA/POLR2B/POLR2J/POLR2K/PPWD1/PRPF38A/PTBP1/RBM5/RBM8A/RNPC3/SEH1L/SF3B3/SNRPB/SNRPD1/SYF2	30
R-HSA-72312	rRNA processing	25/390	204/10891	7.00613e-08	3.13187e-05	2.58612e-05	BUD23/DHX37/DIS3/ELAC2/FBL/HSD17B10/MTREX/NIP7/NOL9/NOP10/NOP58/NSUN4/PDCD11/RPL30/RPL37A/RPL9/RPLP0/RPS15A/RPS18/RPS3/RPS3A/TSR3/UTP20/WDR3/WDR75	25
R-HSA-72172	mRNA Splicing	24/390	193/10891	9.73639e-08	3.13187e-05	2.58612e-05	AQR/CDC40/DDX23/DDX42/DHX16/DHX9/HNRNPA1/HNRNPF/HNRNPU/MTREX/PAPOLA/POLR2B/POLR2J/POLR2K/PPWD1/PRPF38A/PTBP1/RBM5/RBM8A/RNPC3/SF3B3/SNRPB/SNRPD1/SYF2	24
R-HSA-72163	mRNA Splicing - Major Pathway	23/390	185/10891	1.81669e-07	4.38277e-05	3.61904e-05	AQR/CDC40/DDX23/DDX42/DHX16/DHX9/HNRNPA1/HNRNPF/HNRNPU/MTREX/PAPOLA/POLR2B/POLR2J/POLR2K/PPWD1/PRPF38A/PTBP1/RBM5/RBM8A/SF3B3/SNRPB/SNRPD1/SYF2	23
R-HSA-5628897	TP53 Regulates Metabolic Genes	15/390	87/10891	3.89703e-07	7.52127e-05	6.21063e-05	AGO3/COX20/COX8A/CYCS/GLS/GPI/MOV10/NDUFA4/PTEN/SESN3/TACO1/TSC1/TSC2/TXN/TXNRD1	15
R-HSA-1428517	The citric acid (TCA) cycle and respiratory electron transport	21/390	178/10891	1.49418e-06	0.000227053	0.000187488	ACO2/ATP5F1C/ATP5PB/COX20/COX8A/CYCS/IDH3B/IDH3G/LDHA/NDUFA11/NDUFA4/NNT/OGDH/PDHA1/PDHB/RXRA/SUCLG1/SUCLG2/TACO1/TIMMDC1/UQCR10	21
R-HSA-8868773	rRNA processing in the nucleus and cytosol	22/390	194/10891	1.64702e-06	0.000227053	0.000187488	BUD23/DHX37/DIS3/FBL/MTREX/NIP7/NOL9/NOP10/NOP58/PDCD11/RPL30/RPL37A/RPL9/RPLP0/RPS15A/RPS18/RPS3/RPS3A/TSR3/UTP20/WDR3/WDR75	22
R-HSA-6803529	FGFR2 alternative splicing	8/390	26/10891	2.23043e-06	0.000263063	0.000217222	HNRNPA1/HNRNPF/POLR2B/POLR2J/POLR2K/PTBP1/RBFOX2/TIA1	8
R-HSA-6781823	Formation of TC-NER Pre-Incision Complex	11/390	54/10891	2.57882e-06	0.000263063	0.000217222	AQR/CCNH/COPS6/DDB1/EP300/ERCC3/GPS1/GTF2H3/POLR2B/POLR2J/POLR2K	11
R-HSA-9706574	RHOBTB GTPase Cycle	9/390	35/10891	2.72604e-06	0.000263063	0.000217222	CCT6A/CCT7/DDX39B/GPS1/MYO6/PHIP/SPEN/STK38/TXNL1	9
R-HSA-71406	Pyruvate metabolism and Citric Acid (TCA) cycle	11/390	55/10891	3.12135e-06	0.000273827	0.000226111	ACO2/IDH3B/IDH3G/LDHA/NNT/OGDH/PDHA1/PDHB/RXRA/SUCLG1/SUCLG2	11
R-HSA-4570464	SUMOylation of RNA binding proteins	10/390	47/10891	4.88567e-06	0.000392889	0.000324426	BMI1/NOP58/NUP107/NUP155/NUP160/NUP37/PHC2/RING1/RNF2/SEH1L	10
R-HSA-168273	Influenza Viral RNA Transcription and Replication	17/390	135/10891	6.21504e-06	0.000461347	0.000380954	IPO5/NUP107/NUP155/NUP160/NUP37/POLR2B/POLR2J/POLR2K/RPL30/RPL37A/RPL9/RPLP0/RPS15A/RPS18/RPS3/RPS3A/SEH1L	17
R-HSA-71403	Citric acid cycle (TCA cycle)	7/390	22/10891	7.65652e-06	0.000527753	0.000435789	ACO2/IDH3B/IDH3G/NNT/OGDH/SUCLG1/SUCLG2	7
R-HSA-6791226	Major pathway of rRNA processing in the nucleolus and cytosol	20/390	184/10891	9.35645e-06	0.000601932	0.000497041	BUD23/DHX37/DIS3/FBL/MTREX/NIP7/NOL9/NOP58/PDCD11/RPL30/RPL37A/RPL9/RPLP0/RPS15A/RPS18/RPS3/RPS3A/UTP20/WDR3/WDR75	20
R-HSA-9013418	RHOBTB2 GTPase cycle	7/390	23/10891	1.06696e-05	0.000643511	0.000531375	CCT6A/CCT7/DDX39B/MYO6/PHIP/STK38/TXNL1	7
R-HSA-9012999	RHO GTPase cycle	35/390	449/10891	1.19415e-05	0.000677857	0.000559736	ADD3/ANKFY1/ARHGAP1/ARHGAP10/ARHGAP42/ARHGAP5/ARMCX3/CCT6A/CCT7/CDC42EP5/DDX39B/DOCK1/DOCK5/DSG2/FERMT2/FNBP1L/GPS1/LEMD3/MTR/MYO6/NISCH/PEAK1/PHIP/SPEN/SPTAN1/SPTBN1/STK38/STOM/TAOK3/TFRC/TRIO/TXNL1/WDR11/WDR6/ZNF512B	35
R-HSA-167160	RNA Pol II CTD phosphorylation and interaction with CE during HIV infection	7/390	27/10891	3.41378e-05	0.00173384	0.00143171	CCNH/ERCC3/GTF2H3/POLR2B/POLR2J/POLR2K/SUPT5H	7
R-HSA-77075	RNA Pol II CTD phosphorylation and interaction with CE	7/390	27/10891	3.41378e-05	0.00173384	0.00143171	CCNH/ERCC3/GTF2H3/POLR2B/POLR2J/POLR2K/SUPT5H	7
R-HSA-3700989	Transcriptional Regulation by TP53	29/390	362/10891	4.16648e-05	0.00194269	0.00160417	AGO3/CASP2/CCNH/CDKN2A/CHD3/COX20/COX8A/CYCS/EP300/ERCC3/FANCD2/FANCI/GLS/GPI/GTF2H3/MAPKAPK5/MOV10/NDUFA4/POLR2B/POLR2J/POLR2K/PTEN/SESN3/SUPT5H/TACO1/TSC1/TSC2/TXN/TXNRD1	29
R-HSA-168255	Influenza Infection	17/390	156/10891	4.22762e-05	0.00194269	0.00160417	IPO5/NUP107/NUP155/NUP160/NUP37/POLR2B/POLR2J/POLR2K/RPL30/RPL37A/RPL9/RPLP0/RPS15A/RPS18/RPS3/RPS3A/SEH1L	17
R-HSA-6790901	rRNA modification in the nucleus and cytosol	10/390	61/10891	5.44004e-05	0.00236614	0.00195382	BUD23/DHX37/FBL/NOP10/NOP58/PDCD11/TSR3/UTP20/WDR3/WDR75	10
R-HSA-72086	mRNA Capping	7/390	29/10891	5.6395e-05	0.00236614	0.00195382	CCNH/ERCC3/GTF2H3/POLR2B/POLR2J/POLR2K/SUPT5H	7
R-HSA-72165	mRNA Splicing - Minor Pathway	9/390	50/10891	6.01051e-05	0.00241672	0.00199559	DDX23/DDX42/POLR2B/POLR2J/POLR2K/RNPC3/SF3B3/SNRPB/SNRPD1	9
R-HSA-3108214	SUMOylation of DNA damage response and repair proteins	11/390	77/10891	8.59611e-05	0.0033181	0.0027399	BMI1/CDKN2A/NUP107/NUP155/NUP160/NUP37/PHC2/RING1/RNF2/SEH1L/STAG1	11
R-HSA-6781827	Transcription-Coupled Nucleotide Excision Repair (TC-NER)	11/390	79/10891	0.000109045	0.00397492	0.00328226	AQR/CCNH/COPS6/DDB1/EP300/ERCC3/GPS1/GTF2H3/POLR2B/POLR2J/POLR2K	11
R-HSA-72306	tRNA processing	13/390	107/10891	0.000111392	0.00397492	0.00328226	C2orf49/ELAC2/HSD17B10/METTL1/NSUN6/NUP107/NUP155/NUP160/NUP37/PUS3/SEH1L/TRMT13/WDR4	13
R-HSA-168325	Viral Messenger RNA Synthesis	8/390	43/10891	0.000121386	0.00397492	0.00328226	NUP107/NUP155/NUP160/NUP37/POLR2B/POLR2J/POLR2K/SEH1L	8
R-HSA-9013422	RHOBTB1 GTPase cycle	6/390	23/10891	0.000121978	0.00397492	0.00328226	CCT7/GPS1/MYO6/SPEN/STK38/TXNL1	6
R-HSA-1650814	Collagen biosynthesis and modifying enzymes	10/390	67/10891	0.000123573	0.00397492	0.00328226	COL18A1/COL1A1/COL1A2/COL26A1/COL2A1/COL5A1/P3H1/PCOLCE/PLOD2/PLOD3	10
R-HSA-113418	Formation of the Early Elongation Complex	7/390	33/10891	0.000136395	0.00411317	0.00339642	CCNH/ERCC3/GTF2H3/POLR2B/POLR2J/POLR2K/SUPT5H	7
R-HSA-167158	Formation of the HIV-1 Early Elongation Complex	7/390	33/10891	0.000136395	0.00411317	0.00339642	CCNH/ERCC3/GTF2H3/POLR2B/POLR2J/POLR2K/SUPT5H	7
R-HSA-1799339	SRP-dependent cotranslational protein targeting to membrane	13/390	112/10891	0.000177767	0.00519834	0.00429249	DDOST/RPL30/RPL37A/RPL9/RPLP0/RPN2/RPS15A/RPS18/RPS3/RPS3A/SPCS2/SRP72/SSR4	13
R-HSA-112382	Formation of RNA Pol II elongation complex	9/390	58/10891	0.000198395	0.00543036	0.00448408	AFF4/CCNH/ERCC3/GTF2H3/MLLT1/POLR2B/POLR2J/POLR2K/SUPT5H	9
R-HSA-75955	RNA Polymerase II Transcription Elongation	9/390	58/10891	0.000198395	0.00543036	0.00448408	AFF4/CCNH/ERCC3/GTF2H3/MLLT1/POLR2B/POLR2J/POLR2K/SUPT5H	9
R-HSA-4551638	SUMOylation of chromatin organization proteins	10/390	71/10891	0.000202583	0.00543036	0.00448408	BMI1/CHD3/NUP107/NUP155/NUP160/NUP37/PHC2/RING1/RNF2/SEH1L	10
R-HSA-4655427	SUMOylation of DNA methylation proteins	5/390	17/10891	0.00024863	0.00648455	0.00535457	BMI1/DNMT3A/PHC2/RING1/RNF2	5
R-HSA-3108232	SUMO E3 ligases SUMOylate target proteins	17/390	182/10891	0.000283933	0.00708675	0.00585184	BMI1/CDKN2A/CHD3/DNMT3A/EP300/NOP58/NUP107/NUP155/NUP160/NUP37/PHC2/RELA/RING1/RNF2/RXRA/SEH1L/STAG1	17
R-HSA-390450	Folding of actin by CCT/TriC	4/390	10/10891	0.000286408	0.00708675	0.00585184	CCT4/CCT6A/CCT7/TCP1	4
R-HSA-6796648	TP53 Regulates Transcription of DNA Repair Genes	9/390	62/10891	0.000333157	0.0080374	0.00663683	CCNH/ERCC3/FANCD2/FANCI/GTF2H3/POLR2B/POLR2J/POLR2K/SUPT5H	9
R-HSA-2990846	SUMOylation	17/390	188/10891	0.00041564	0.00978275	0.00807804	BMI1/CDKN2A/CHD3/DNMT3A/EP300/NOP58/NUP107/NUP155/NUP160/NUP37/PHC2/RELA/RING1/RNF2/RXRA/SEH1L/STAG1	17
R-HSA-6782210	Gap-filling DNA repair synthesis and ligation in TC-NER	9/390	65/10891	0.000477639	0.0109743	0.00906197	AQR/CCNH/DDB1/EP300/ERCC3/GTF2H3/POLR2B/POLR2J/POLR2K	9
R-HSA-6782135	Dual incision in TC-NER	9/390	66/10891	0.000535919	0.012027	0.00993123	AQR/CCNH/DDB1/EP300/ERCC3/GTF2H3/POLR2B/POLR2J/POLR2K	9
R-HSA-5696398	Nucleotide Excision Repair	12/390	111/10891	0.000603636	0.0132388	0.0109319	AQR/CCNH/COPS6/DDB1/EP300/ERCC3/GPS1/GTF2H3/POLR2B/POLR2J/POLR2K/YY1	12
R-HSA-190873	Gap junction degradation	4/390	12/10891	0.000637631	0.0136736	0.0112909	AP2M1/DAB2/DNM1/MYO6	4
R-HSA-167169	HIV Transcription Elongation	7/390	43/10891	0.000755953	0.0148877	0.0122934	CCNH/ERCC3/GTF2H3/POLR2B/POLR2J/POLR2K/SUPT5H	7
R-HSA-167200	Formation of HIV-1 elongation complex containing HIV-1 Tat	7/390	43/10891	0.000755953	0.0148877	0.0122934	CCNH/ERCC3/GTF2H3/POLR2B/POLR2J/POLR2K/SUPT5H	7
R-HSA-167246	Tat-mediated elongation of the HIV-1 transcript	7/390	43/10891	0.000755953	0.0148877	0.0122934	CCNH/ERCC3/GTF2H3/POLR2B/POLR2J/POLR2K/SUPT5H	7
R-HSA-9696270	RND2 GTPase cycle	7/390	43/10891	0.000755953	0.0148877	0.0122934	ARHGAP1/ARHGAP5/LEMD3/NISCH/TFRC/TXNL1/WDR6	7
R-HSA-167152	Formation of HIV elongation complex in the absence of HIV Tat	7/390	45/10891	0.00100113	0.0193219	0.0159549	CCNH/ERCC3/GTF2H3/POLR2B/POLR2J/POLR2K/SUPT5H	7
R-HSA-190236	Signaling by FGFR	10/390	87/10891	0.00105665	0.0199935	0.0165095	FLRT2/HNRNPA1/HNRNPF/PLCG1/POLR2B/POLR2J/POLR2K/PTBP1/RBFOX2/TIA1	10
R-HSA-5654738	Signaling by FGFR2	9/390	73/10891	0.00112805	0.020934	0.0172861	HNRNPA1/HNRNPF/PLCG1/POLR2B/POLR2J/POLR2K/PTBP1/RBFOX2/TIA1	9
R-HSA-1474290	Collagen formation	10/390	90/10891	0.00137414	0.0250197	0.0206599	COL18A1/COL1A1/COL1A2/COL26A1/COL2A1/COL5A1/P3H1/PCOLCE/PLOD2/PLOD3	10
R-HSA-9660826	Purinergic signaling in leishmaniasis infection	5/390	26/10891	0.00202653	0.0352614	0.0291169	NFKB1/NT5E/RELA/SUGT1/TXN	5
R-HSA-9664424	Cell recruitment (pro-inflammatory response)	5/390	26/10891	0.00202653	0.0352614	0.0291169	NFKB1/NT5E/RELA/SUGT1/TXN	5
R-HSA-844456	The NLRP3 inflammasome	4/390	16/10891	0.00209226	0.0352614	0.0291169	NFKB1/RELA/SUGT1/TXN	4
R-HSA-8939243	RUNX1 interacts with co-factors whose precise effect on RUNX1 targets is not known	6/390	38/10891	0.00211934	0.0352614	0.0291169	AUTS2/BMI1/EP300/PHC2/RING1/RNF2	6
R-HSA-9013424	RHOV GTPase cycle	6/390	38/10891	0.00211934	0.0352614	0.0291169	PEAK1/SPTAN1/SPTBN1/TXNL1/WDR6/ZNF512B	6
R-HSA-1169410	Antiviral mechanism by IFN-stimulated genes	9/390	80/10891	0.00216376	0.0353903	0.0292233	ABCE1/ARIH1/FLNB/NUP107/NUP155/NUP160/NUP37/PLCG1/SEH1L	9
R-HSA-674695	RNA Polymerase II Pre-transcription Events	9/390	81/10891	0.00235923	0.0379443	0.0313323	AFF4/CCNH/ERCC3/GTF2H3/MLLT1/POLR2B/POLR2J/POLR2K/SUPT5H	9
R-HSA-9615933	Postmitotic nuclear pore complex (NPC) reformation	5/390	27/10891	0.00241511	0.0382062	0.0315485	NUP107/NUP155/NUP160/NUP37/SEH1L	5
R-HSA-1810476	RIP-mediated NFkB activation via ZBP1	4/390	17/10891	0.00265953	0.0401307	0.0331377	DHX9/NFKB1/NFKBIB/RELA	4
R-HSA-191859	snRNP Assembly	7/390	53/10891	0.00266152	0.0401307	0.0331377	NUP107/NUP155/NUP160/NUP37/SEH1L/SNRPB/SNRPD1	7
R-HSA-194441	Metabolism of non-coding RNA	7/390	53/10891	0.00266152	0.0401307	0.0331377	NUP107/NUP155/NUP160/NUP37/SEH1L/SNRPB/SNRPD1	7
R-HSA-9013420	RHOU GTPase cycle	6/390	40/10891	0.00277474	0.0411942	0.0340158	MYO6/PEAK1/SPTAN1/SPTBN1/TXNL1/WDR6	6
R-HSA-8875878	MET promotes cell motility	6/390	41/10891	0.00315426	0.0461191	0.0380825	COL1A1/COL1A2/COL2A1/COL5A1/FN1/TNS3	6
R-HSA-9700206	Signaling by ALK in cancer	7/390	55/10891	0.00329624	0.0467775	0.0386262	FN1/PLCG1/PPFIBP1/PRKAR1A/RRBP1/SEC31A/ZC3HC1	7
R-HSA-9725370	Signaling by ALK fusions and activated point mutants	7/390	55/10891	0.00329624	0.0467775	0.0386262	FN1/PLCG1/PPFIBP1/PRKAR1A/RRBP1/SEC31A/ZC3HC1	7
R-HSA-162599	Late Phase of HIV Life Cycle	12/390	136/10891	0.00349115	0.0480436	0.0396716	CCNH/ERCC3/GTF2H3/NUP107/NUP155/NUP160/NUP37/POLR2B/POLR2J/POLR2K/SEH1L/SUPT5H	12
R-HSA-72613	Eukaryotic Translation Initiation	11/390	119/10891	0.0035558	0.0480436	0.0396716	EIF2B2/EIF2B3/EIF5B/RPL30/RPL37A/RPL9/RPLP0/RPS15A/RPS18/RPS3/RPS3A	11
R-HSA-72737	Cap-dependent Translation Initiation	11/390	119/10891	0.0035558	0.0480436	0.0396716	EIF2B2/EIF2B3/EIF5B/RPL30/RPL37A/RPL9/RPLP0/RPS15A/RPS18/RPS3/RPS3A	11
R-HSA-9694516	SARS-CoV-2 Infection	20/390	288/10891	0.0035846	0.0480436	0.0396716	DAD1/DDOST/HLA-C/MAN2A1/NUP107/NUP155/NUP160/NUP37/RPN2/RPS15A/RPS18/RPS3/RPS3A/SEC23A/SEC24D/SEH1L/SNRPB/SNRPD1/STAT2/STT3A	20

## Sheet: up DEG + up DEP
ID	Description	GeneRatio	BgRatio	pvalue	p.adjust	qvalue	geneID	Count
R-HSA-111885	Opioid Signalling	3/25	92/10891	0.00117266	0.156834	0.129394	ITPR1/PDE4B/PRKAR1B	3
R-HSA-71291	Metabolism of amino acids and derivatives	5/25	374/10891	0.00139989	0.156834	0.129394	AASS/HAAO/PSMD5/RPS4Y1/TSTD1	5
R-HSA-180024	DARPP-32 events	2/25	26/10891	0.00158953	0.156834	0.129394	PDE4B/PRKAR1B	2
R-HSA-9664323	FCGR3A-mediated IL10 synthesis	2/25	40/10891	0.0037406	0.212226	0.175094	ITPR1/PRKAR1B	2
R-HSA-381676	Glucagon-like Peptide-1 (GLP1) regulates insulin secretion	2/25	42/10891	0.00411748	0.212226	0.175094	ITPR1/PRKAR1B	2
R-HSA-1489509	DAG and IP3 signaling	2/25	43/10891	0.00431228	0.212226	0.175094	ITPR1/PRKAR1B	2
R-HSA-9006925	Intracellular signaling by second messengers	4/25	309/10891	0.00501887	0.212226	0.175094	ITPR1/PRKAR1B/PSMD5/THEM4	4
R-HSA-112043	PLC beta mediated events	2/25	51/10891	0.00602084	0.213121	0.175832	ITPR1/PRKAR1B	2
R-HSA-9010553	Regulation of expression of SLITs and ROBOs	3/25	171/10891	0.00678597	0.213121	0.175832	EIF4A3/PSMD5/RPS4Y1	3
R-HSA-112040	G-protein mediated events	2/25	56/10891	0.00722146	0.213121	0.175832	ITPR1/PRKAR1B	2
R-HSA-72187	mRNA 3'-end processing	2/25	59/10891	0.00798968	0.213121	0.175832	EIF4A3/THOC3	2
R-HSA-9679506	SARS-CoV Infections	4/25	376/10891	0.00995434	0.213121	0.175832	COMT/RPS4Y1/TRIM4/VPS16	4
R-HSA-73856	RNA Polymerase II Transcription Termination	2/25	68/10891	0.0105042	0.213121	0.175832	EIF4A3/THOC3	2
R-HSA-9705683	SARS-CoV-2-host interactions	3/25	202/10891	0.0107045	0.213121	0.175832	RPS4Y1/TRIM4/VPS16	3
R-HSA-159236	Transport of Mature mRNA derived from an Intron-Containing Transcript	2/25	75/10891	0.0126713	0.213121	0.175832	EIF4A3/THOC3	2
R-HSA-376176	Signaling by ROBO receptors	3/25	218/10891	0.013149	0.213121	0.175832	EIF4A3/PSMD5/RPS4Y1	3
R-HSA-422356	Regulation of insulin secretion	2/25	78/10891	0.013655	0.213121	0.175832	ITPR1/PRKAR1B	2
R-HSA-211859	Biological oxidations	3/25	222/10891	0.0138063	0.213121	0.175832	ACSS1/COMT/CYP1B1	3
R-HSA-72202	Transport of Mature Transcript to Cytoplasm	2/25	84/10891	0.015719	0.213121	0.175832	EIF4A3/THOC3	2
R-HSA-72203	Processing of Capped Intron-Containing Pre-mRNA	3/25	246/10891	0.0181434	0.213121	0.175832	EIF4A3/HNRNPM/THOC3	3
R-HSA-4420097	VEGFA-VEGFR2 Pathway	2/25	99/10891	0.021421	0.213121	0.175832	ITPR1/THEM4	2
R-HSA-5607764	CLEC7A (Dectin-1) signaling	2/25	101/10891	0.0222377	0.213121	0.175832	ITPR1/PSMD5	2
R-HSA-112311	Neurotransmitter clearance	1/25	10/10891	0.0227284	0.213121	0.175832	COMT	1
R-HSA-211945	Phase I - Functionalization of compounds	2/25	106/10891	0.0243354	0.213121	0.175832	ACSS1/CYP1B1	2
R-HSA-2022923	Dermatan sulfate biosynthesis	1/25	11/10891	0.0249737	0.213121	0.175832	BGN	1
R-HSA-9754560	SARS-CoV-2 modulates autophagy	1/25	11/10891	0.0249737	0.213121	0.175832	VPS16	1
R-HSA-163685	Integration of energy metabolism	2/25	108/10891	0.0251965	0.213121	0.175832	ITPR1/PRKAR1B	2
R-HSA-194138	Signaling by VEGF	2/25	108/10891	0.0251965	0.213121	0.175832	ITPR1/THEM4	2
R-HSA-983705	Signaling by the B Cell Receptor (BCR)	2/25	112/10891	0.026956	0.213121	0.175832	ITPR1/PSMD5	2
R-HSA-71064	Lysine catabolism	1/25	12/10891	0.0272141	0.213121	0.175832	AASS	1
R-HSA-71384	Ethanol oxidation	1/25	12/10891	0.0272141	0.213121	0.175832	ACSS1	1
R-HSA-9694516	SARS-CoV-2 Infection	3/25	288/10891	0.0273822	0.213121	0.175832	RPS4Y1/TRIM4/VPS16	3
R-HSA-5610787	Hedgehog 'off' state	2/25	113/10891	0.0274036	0.213121	0.175832	PRKAR1B/PSMD5	2
R-HSA-927802	Nonsense-Mediated Decay (NMD)	2/25	115/10891	0.0283077	0.213121	0.175832	EIF4A3/RPS4Y1	2
R-HSA-975957	Nonsense Mediated Decay (NMD) enhanced by the Exon Junction Complex (EJC)	2/25	115/10891	0.0283077	0.213121	0.175832	EIF4A3/RPS4Y1	2
R-HSA-203615	eNOS activation	1/25	13/10891	0.0294496	0.213121	0.175832	CYGB	1
R-HSA-5607763	CLEC7A (Dectin-1) induces NFAT activation	1/25	13/10891	0.0294496	0.213121	0.175832	ITPR1	1
R-HSA-933543	NF-kB activation through FADD/RIP-1 pathway mediated by caspase-8 and -10	1/25	13/10891	0.0294496	0.213121	0.175832	TRIM4	1
R-HSA-156581	Methylation	1/25	14/10891	0.0316801	0.213121	0.175832	COMT	1
R-HSA-1614558	Degradation of cysteine and homocysteine	1/25	14/10891	0.0316801	0.213121	0.175832	TSTD1	1
R-HSA-2024101	CS/DS degradation	1/25	14/10891	0.0316801	0.213121	0.175832	BGN	1
R-HSA-418885	DCC mediated attractive signaling	1/25	14/10891	0.0316801	0.213121	0.175832	ABLIM1	1
R-HSA-442720	CREB1 phosphorylation through the activation of Adenylate Cyclase	1/25	14/10891	0.0316801	0.213121	0.175832	PRKAR1B	1
R-HSA-71240	Tryptophan catabolism	1/25	14/10891	0.0316801	0.213121	0.175832	HAAO	1
R-HSA-918233	TRAF3-dependent IRF activation pathway	1/25	15/10891	0.0339057	0.222535	0.1836	TRIM4	1
R-HSA-418594	G alpha (i) signalling events	3/25	318/10891	0.0352746	0.222535	0.1836	ITPR1/PDE4B/PRKAR1B	3
R-HSA-139853	Elevation of cytosolic Ca2+ levels	1/25	16/10891	0.0361265	0.222535	0.1836	ITPR1	1
R-HSA-418457	cGMP effects	1/25	16/10891	0.0361265	0.222535	0.1836	ITPR1	1
R-HSA-2454202	Fc epsilon receptor (FCERI) signaling	2/25	134/10891	0.0374793	0.222535	0.1836	ITPR1/PSMD5	2
R-HSA-164378	PKA activation in glucagon signalling	1/25	17/10891	0.0383423	0.222535	0.1836	PRKAR1B	1
R-HSA-202131	Metabolism of nitric oxide: NOS3 activation and regulation	1/25	17/10891	0.0383423	0.222535	0.1836	CYGB	1
R-HSA-5621481	C-type lectin receptors (CLRs)	2/25	142/10891	0.0416411	0.224073	0.184868	ITPR1/PSMD5	2
R-HSA-197264	Nicotinamide salvaging	1/25	19/10891	0.0427592	0.224073	0.184868	NAPRT	1
R-HSA-3858494	Beta-catenin independent WNT signaling	2/25	146/10891	0.0437852	0.224073	0.184868	ITPR1/PSMD5	2
R-HSA-163615	PKA activation	1/25	20/10891	0.0449604	0.224073	0.184868	PRKAR1B	1
R-HSA-2022870	Chondroitin sulfate biosynthesis	1/25	20/10891	0.0449604	0.224073	0.184868	BGN	1
R-HSA-3560783	Defective B4GALT7 causes EDS, progeroid type	1/25	20/10891	0.0449604	0.224073	0.184868	BGN	1
R-HSA-3560801	Defective B3GAT3 causes JDSSDHD	1/25	20/10891	0.0449604	0.224073	0.184868	BGN	1
R-HSA-4420332	Defective B3GALT6 causes EDSP2 and SEMDJL1	1/25	20/10891	0.0449604	0.224073	0.184868	BGN	1
R-HSA-5358351	Signaling by Hedgehog	2/25	149/10891	0.0454202	0.224073	0.184868	PRKAR1B/PSMD5	2
R-HSA-5218921	VEGFR2 mediated cell proliferation	1/25	21/10891	0.0471567	0.228235	0.188302	ITPR1	1
R-HSA-111931	PKA-mediated phosphorylation of CREB	1/25	22/10891	0.0493481	0.228235	0.188302	PRKAR1B	1
R-HSA-389357	CD28 dependent PI3K/Akt signaling	1/25	22/10891	0.0493481	0.228235	0.188302	THEM4	1
R-HSA-392154	Nitric oxide stimulates guanylate cyclase	1/25	22/10891	0.0493481	0.228235	0.188302	ITPR1	1
R-HSA-429947	Deadenylation of mRNA	1/25	24/10891	0.0537165	0.238714	0.196948	EIF4A3	1
R-HSA-2029485	Role of phospholipids in phagocytosis	1/25	25/10891	0.0558935	0.238714	0.196948	ITPR1	1
R-HSA-933542	TRAF6 mediated NF-kB activation	1/25	25/10891	0.0558935	0.238714	0.196948	TRIM4	1
R-HSA-983231	Factors involved in megakaryocyte development and platelet production	2/25	168/10891	0.056287	0.238714	0.196948	DOCK10/PRKAR1B	2
R-HSA-9662851	Anti-inflammatory response favouring Leishmania parasite infection	2/25	169/10891	0.0568825	0.238714	0.196948	ITPR1/PRKAR1B	2
R-HSA-9664433	Leishmania parasite growth and survival	2/25	169/10891	0.0568825	0.238714	0.196948	ITPR1/PRKAR1B	2
R-HSA-1971475	A tetrasaccharide linker sequence is required for GAG synthesis	1/25	26/10891	0.0580656	0.238714	0.196948	BGN	1
R-HSA-6803529	FGFR2 alternative splicing	1/25	26/10891	0.0580656	0.238714	0.196948	HNRNPM	1
R-HSA-114508	Effects of PIP2 hydrolysis	1/25	27/10891	0.060233	0.239858	0.197892	ITPR1	1
R-HSA-211976	Endogenous sterols	1/25	27/10891	0.060233	0.239858	0.197892	CYP1B1	1
R-HSA-8978868	Fatty acid metabolism	2/25	177/10891	0.0617261	0.239858	0.197892	CYP1B1/THEM4	2
R-HSA-1614635	Sulfur amino acid metabolism	1/25	28/10891	0.0623956	0.239858	0.197892	TSTD1	1
R-HSA-9619665	EGR2 and SOX10-mediated initiation of Schwann cell myelination	1/25	28/10891	0.0623956	0.239858	0.197892	SOX10	1

## Sheet: up DEG + down DEP
ID	Description	GeneRatio	BgRatio	pvalue	p.adjust	geneID	Count
R-HSA-190840	Microtubule-dependent trafficking of connexons from Golgi to the plasma membrane	4/52	18/10891	1.34572e-06	0.000149352	TUBA1A/TUBB2A/TUBB2B/TUBB3	4
R-HSA-190872	Transport of connexons to the plasma membrane	4/52	19/10891	1.69858e-06	0.000149352	TUBA1A/TUBB2A/TUBB2B/TUBB3	4
R-HSA-9646399	Aggrephagy	5/52	43/10891	1.71014e-06	0.000149352	DYNLL2/TUBA1A/TUBB2A/TUBB2B/TUBB3	5
R-HSA-437239	Recycling pathway of L1	5/52	47/10891	2.6862e-06	0.000166207	L1CAM/TUBA1A/TUBB2A/TUBB2B/TUBB3	5
R-HSA-389977	Post-chaperonin tubulin folding pathway	4/52	22/10891	3.17189e-06	0.000166207	TUBA1A/TUBB2A/TUBB2B/TUBB3	4
R-HSA-6811436	COPI-independent Golgi-to-ER retrograde traffic	5/52	51/10891	4.05481e-06	0.000172308	DYNLL2/TUBA1A/TUBB2A/TUBB2B/TUBB3	5
R-HSA-5620924	Intraflagellar transport	5/52	54/10891	5.4003e-06	0.000172308	DYNLL2/TUBA1A/TUBB2A/TUBB2B/TUBB3	5
R-HSA-389960	Formation of tubulin folding intermediates by CCT/TriC	4/52	25/10891	5.42746e-06	0.000172308	TUBA1A/TUBB2A/TUBB2B/TUBB3	4
R-HSA-3371497	HSP90 chaperone cycle for steroid hormone receptors (SHR) in the presence of ligand	5/52	55/10891	5.91899e-06	0.000172308	DYNLL2/TUBA1A/TUBB2A/TUBB2B/TUBB3	5
R-HSA-389957	Prefoldin mediated transfer of substrate to CCT/TriC	4/52	28/10891	8.69228e-06	0.000227738	TUBA1A/TUBB2A/TUBB2B/TUBB3	4
R-HSA-9619483	Activation of AMPK downstream of NMDARs	4/52	29/10891	1.00475e-05	0.000239314	TUBA1A/TUBB2A/TUBB2B/TUBB3	4
R-HSA-9668328	Sealing of the nuclear envelope (NE) by ESCRT-III	4/52	31/10891	1.32173e-05	0.000281693	TUBA1A/TUBB2A/TUBB2B/TUBB3	4
R-HSA-389958	Cooperation of Prefoldin and TriC/CCT in actin and tubulin folding	4/52	32/10891	1.50523e-05	0.000281693	TUBA1A/TUBB2A/TUBB2B/TUBB3	4
R-HSA-5626467	RHO GTPases activate IQGAPs	4/52	32/10891	1.50523e-05	0.000281693	TUBA1A/TUBB2A/TUBB2B/TUBB3	4
R-HSA-373760	L1CAM interactions	6/52	119/10891	2.02538e-05	0.000353767	GAP43/L1CAM/TUBA1A/TUBB2A/TUBB2B/TUBB3	6
R-HSA-190861	Gap junction assembly	4/52	36/10891	2.43114e-05	0.0003981	TUBA1A/TUBB2A/TUBB2B/TUBB3	4
R-HSA-9663891	Selective autophagy	5/52	81/10891	3.97009e-05	0.000597743	DYNLL2/TUBA1A/TUBB2A/TUBB2B/TUBB3	5
R-HSA-9609736	Assembly and cell surface presentation of NMDA receptors	4/52	41/10891	4.10663e-05	0.000597743	TUBA1A/TUBB2A/TUBB2B/TUBB3	4
R-HSA-8955332	Carboxyterminal post-translational modifications of tubulin	4/52	42/10891	4.52294e-05	0.00062369	TUBA1A/TUBB2A/TUBB2B/TUBB3	4
R-HSA-112314	Neurotransmitter receptors and postsynaptic signal transmission	7/52	205/10891	4.92939e-05	0.000633042	GNG2/NCALD/PLCB2/TUBA1A/TUBB2A/TUBB2B/TUBB3	7
R-HSA-5663220	RHO GTPases Activate Formins	6/52	140/10891	5.074e-05	0.000633042	DAAM1/DYNLL2/TUBA1A/TUBB2A/TUBB2B/TUBB3	6
R-HSA-390466	Chaperonin-mediated protein folding	5/52	91/10891	6.95139e-05	0.000806692	GNG2/TUBA1A/TUBB2A/TUBB2B/TUBB3	5
R-HSA-190828	Gap junction trafficking	4/52	47/10891	7.08165e-05	0.000806692	TUBA1A/TUBB2A/TUBB2B/TUBB3	4
R-HSA-157858	Gap junction trafficking and regulation	4/52	49/10891	8.3531e-05	0.00091188	TUBA1A/TUBB2A/TUBB2B/TUBB3	4
R-HSA-391251	Protein folding	5/52	97/10891	9.42769e-05	0.000988022	GNG2/TUBA1A/TUBB2A/TUBB2B/TUBB3	5
R-HSA-6807878	COPI-mediated anterograde transport	5/52	101/10891	0.000114219	0.00115098	DYNLL2/TUBA1A/TUBB2A/TUBB2B/TUBB3	5
R-HSA-983189	Kinesins	4/52	59/10891	0.000173224	0.00168092	TUBA1A/TUBB2A/TUBB2B/TUBB3	4
R-HSA-452723	Transcriptional regulation of pluripotent stem cells	3/52	24/10891	0.00019359	0.00181145	DPPA4/LIN28A/SOX2	3
R-HSA-9648025	EML4 and NUDC in mitotic spindle formation	5/52	117/10891	0.000228108	0.00206084	DYNLL2/TUBA1A/TUBB2A/TUBB2B/TUBB3	5
R-HSA-112315	Transmission across Chemical Synapses	7/52	270/10891	0.000274311	0.00239565	GNG2/NCALD/PLCB2/TUBA1A/TUBB2A/TUBB2B/TUBB3	7
R-HSA-2132295	MHC class II antigen presentation	5/52	123/10891	0.000287896	0.00243318	DYNLL2/TUBA1A/TUBB2A/TUBB2B/TUBB3	5
R-HSA-2500257	Resolution of Sister Chromatid Cohesion	5/52	126/10891	0.000321918	0.0026357	DYNLL2/TUBA1A/TUBB2A/TUBB2B/TUBB3	5
R-HSA-1445148	Translocation of SLC2A4 (GLUT4) to the plasma membrane	4/52	72/10891	0.000374066	0.00296985	TUBA1A/TUBB2A/TUBB2B/TUBB3	4
R-HSA-8856688	Golgi-to-ER retrograde transport	5/52	133/10891	0.000413136	0.00318358	DYNLL2/TUBA1A/TUBB2A/TUBB2B/TUBB3	5
R-HSA-2995410	Nuclear Envelope (NE) Reassembly	4/52	75/10891	0.000437299	0.00318397	TUBA1A/TUBB2A/TUBB2B/TUBB3	4
R-HSA-9609690	HCMV Early Events	5/52	135/10891	0.000442467	0.00318397	DYNLL2/TUBA1A/TUBB2A/TUBB2B/TUBB3	5
R-HSA-1632852	Macroautophagy	5/52	136/10891	0.000457709	0.00318397	DYNLL2/TUBA1A/TUBB2A/TUBB2B/TUBB3	5
R-HSA-451326	Activation of kainate receptors upon glutamate binding	3/52	32/10891	0.000461798	0.00318397	GNG2/NCALD/PLCB2	3
R-HSA-8852276	The role of GTSE1 in G2/M progression after G2 checkpoint	4/52	77/10891	0.000483477	0.00324797	TUBA1A/TUBB2A/TUBB2B/TUBB3	4
R-HSA-438064	Post NMDA receptor activation events	4/52	80/10891	0.000559118	0.00366222	TUBA1A/TUBB2A/TUBB2B/TUBB3	4
R-HSA-9612973	Autophagy	5/52	151/10891	0.000737298	0.00471151	DYNLL2/TUBA1A/TUBB2A/TUBB2B/TUBB3	5
R-HSA-199977	ER to Golgi Anterograde Transport	5/52	154/10891	0.000805861	0.00502703	DYNLL2/TUBA1A/TUBB2A/TUBB2B/TUBB3	5
R-HSA-9609646	HCMV Infection	5/52	160/10891	0.00095717	0.00583206	DYNLL2/TUBA1A/TUBB2A/TUBB2B/TUBB3	5
R-HSA-442755	Activation of NMDA receptors and postsynaptic events	4/52	93/10891	0.00098613	0.00587195	TUBA1A/TUBB2A/TUBB2B/TUBB3	4
R-HSA-380320	Recruitment of NuMA to mitotic centrosomes	4/52	94/10891	0.00102635	0.00597564	TUBA1A/TUBB2A/TUBB2B/TUBB3	4
R-HSA-983231	Factors involved in megakaryocyte development and platelet production	5/52	168/10891	0.00119068	0.0067817	AK3/TUBA1A/TUBB2A/TUBB2B/TUBB3	5
R-HSA-6811434	COPI-dependent Golgi-to-ER retrograde traffic	4/52	99/10891	0.00124492	0.00693978	TUBA1A/TUBB2A/TUBB2B/TUBB3	4
R-HSA-2892247	POU5F1 (OCT4), SOX2, NANOG activate genes related to proliferation	2/52	13/10891	0.00168636	0.00918453	DPPA4/SOX2	2
R-HSA-1483249	Inositol phosphate metabolism	3/52	50/10891	0.00171772	0.00918453	ISYNA1/PLCB2/PLCH1	3
R-HSA-948021	Transport to the Golgi and subsequent modification	5/52	185/10891	0.00182418	0.0095587	DYNLL2/TUBA1A/TUBB2A/TUBB2B/TUBB3	5
R-HSA-5610787	Hedgehog 'off' state	4/52	113/10891	0.0020274	0.0104153	TUBA1A/TUBB2A/TUBB2B/TUBB3	4
R-HSA-2467813	Separation of Sister Chromatids	5/52	191/10891	0.00209794	0.0105704	DYNLL2/TUBA1A/TUBB2A/TUBB2B/TUBB3	5
R-HSA-5617833	Cilium Assembly	5/52	201/10891	0.00261943	0.0129489	DYNLL2/TUBA1A/TUBB2A/TUBB2B/TUBB3	5
R-HSA-6811442	Intra-Golgi and retrograde Golgi-to-ER traffic	5/52	202/10891	0.00267631	0.0129851	DYNLL2/TUBA1A/TUBB2A/TUBB2B/TUBB3	5
R-HSA-68877	Mitotic Prometaphase	5/52	204/10891	0.00279277	0.0133038	DYNLL2/TUBA1A/TUBB2A/TUBB2B/TUBB3	5
R-HSA-432142	Platelet sensitization by LDL	2/52	17/10891	0.00290462	0.0135895	LRP8/PECAM1	2
R-HSA-112316	Neuronal System	7/52	410/10891	0.00315091	0.0143819	GNG2/NCALD/PLCB2/TUBA1A/TUBB2A/TUBB2B/TUBB3	7
R-HSA-4086398	Ca2+ pathway	3/52	62/10891	0.00318379	0.0143819	FZD3/GNG2/PLCB2	3
R-HSA-418217	G beta:gamma signalling through PLC beta	2/52	20/10891	0.00402095	0.0177544	GNG2/PLCB2	2
R-HSA-202733	Cell surface interactions at the vascular wall	4/52	137/10891	0.0040659	0.0177544	CXADR/JAM2/L1CAM/PECAM1	4
R-HSA-500657	Presynaptic function of Kainate receptors	2/52	21/10891	0.00443069	0.0188148	GNG2/PLCB2	2
R-HSA-195258	RHO GTPase Effectors	6/52	327/10891	0.00445235	0.0188148	DAAM1/DYNLL2/TUBA1A/TUBB2A/TUBB2B/TUBB3	6
R-HSA-195721	Signaling by WNT	6/52	332/10891	0.00479265	0.0199313	DAAM1/FZD3/GNG2/PLCB2/SOX2/SOX3	6
R-HSA-3858494	Beta-catenin independent WNT signaling	4/52	146/10891	0.00509592	0.0208614	DAAM1/FZD3/GNG2/PLCB2	4
R-HSA-68882	Mitotic Anaphase	5/52	236/10891	0.00519605	0.0209441	DYNLL2/TUBA1A/TUBB2A/TUBB2B/TUBB3	5
R-HSA-2555396	Mitotic Metaphase and Anaphase	5/52	237/10891	0.00528911	0.0209961	DYNLL2/TUBA1A/TUBB2A/TUBB2B/TUBB3	5
R-HSA-5358351	Signaling by Hedgehog	4/52	149/10891	0.00547486	0.0214091	TUBA1A/TUBB2A/TUBB2B/TUBB3	4
R-HSA-422356	Regulation of insulin secretion	3/52	78/10891	0.00607055	0.0233895	GNG2/PLCB2/SLC2A1	3
R-HSA-1855204	Synthesis of IP3 and IP4 in the cytosol	2/52	28/10891	0.00780708	0.0292208	PLCB2/PLCH1	2
R-HSA-9619665	EGR2 and SOX10-mediated initiation of Schwann cell myelination	2/52	28/10891	0.00780708	0.0292208	POU3F2/SCD5	2
R-HSA-418346	Platelet homeostasis	3/52	88/10891	0.00846906	0.031252	GNG2/LRP8/PECAM1	3
R-HSA-397795	G-protein beta:gamma signalling	2/52	32/10891	0.0101204	0.0368271	GNG2/PLCB2	2
R-HSA-1852241	Organelle biogenesis and maintenance	5/52	296/10891	0.0131338	0.0471377	DYNLL2/TUBA1A/TUBB2A/TUBB2B/TUBB3	5
R-HSA-69275	G2/M Transition	4/52	196/10891	0.0140544	0.0497602	TUBA1A/TUBB2A/TUBB2B/TUBB3	4
