# Supplementary material for: A reversible state of hypometabolism in a human cellular model of sporadic Parkinson’s disease
Source: Nat Commun. 2023 Nov 23;14:7674. doi: 10.1038/s41467-023-42862-7 (PMC10667251; doi:10.1038/s41467-023-42862-7)
Supplement: Supplementary file 10 — Supplementary Data 7 [file 41467_2023_42862_MOESM10_ESM.xlsx]

## Sheet: Sheet1
CHEMICAL	mean Ctrl	mean sPD	fc	p-value shapiro-test	p-value wilcox-test	p.adj wilcox-test	p-value t-test	p.adj t-test	BIOCHEMICAL	SUB PATHWAY	SUPER PATHWAY	PUBCHEM	KEGG	HMDB
100001461	3.32912	2.50534	0.752554	0.337343	0.0238095	0.0988772	0.000305512	0.0366216	1-stearoyl-GPE (18:0)	Lysophospholipid	Lipid	9547068		HMDB0011130
1083	3.28718	2.5014	0.760956	0.439342	0.00252525	0.0355942	0.000429858	0.0366216	N-acetylmethionine	Methionine, Cysteine, SAM and Taurine Metabolism	Amino Acid	448580	C02712	HMDB0011745
100001740	3.28998	2.60367	0.791392	0.485843	0.00252525	0.0355942	0.000787583	0.0417584	mannitol/sorbitol	Fructose, Mannose and Galactose Metabolism	Carbohydrate	6251;5780	C00392,C00794	HMDB0000247,HMDB0000765
100001628	3.50897	2.40497	0.685379	0.350084	0.00952381	0.0445512	0.00126167	0.044582	sedoheptulose-7-phosphate	Pentose Phosphate Pathway	Carbohydrate	616	C05382	HMDB0001068
100009220	3.46405	2.47456	0.714354	0.874313	0.00252525	0.0355942	0.00218582	0.0468049	1-oleoyl-2-docosahexaenoyl-GPE (18:1/22:6)*	Phosphatidylethanolamine (PE)	Lipid	52922113		HMDB0009078
330	3.29318	2.63722	0.800813	0.704309	0.00252525	0.0355942	0.0028059	0.0475198	fumarate	TCA Cycle	Energy	444972	C00122	HMDB0000134
363	3.3521	2.42205	0.722548	0.783068	0.010101	0.0451439	0.00328569	0.0478963	myo-inositol	Inositol Metabolism	Lipid	892	C00137	HMDB0000211
100008921	3.38809	2.51665	0.742793	0.304599	0.00252525	0.0355942	0.00348992	0.0480266	1-palmitoyl-2-stearoyl-GPC (16:0/18:0)	Phosphatidylcholine (PC)	Lipid	24778686	C03889	HMDB0007970
1108	3.2523	2.52493	0.776353	0.618187	0.0176768	0.0753273	0.00379458	0.0481958	N-carbamoylaspartate	Pyrimidine Metabolism, Orotate containing	Nucleotide	93072	C00438	HMDB0000828
209	3.46209	2.65649	0.767307	0.131793	0.00252525	0.0355942	0.00436059	0.0484498	AMP	Purine Metabolism, Adenine containing	Nucleotide	6083	C00020	HMDB0000045
100009219	3.35869	2.64814	0.788443	0.270904	0.010101	0.0451439	0.00484562	0.0486217	1-oleoyl-2-arachidonoyl-GPE (18:1/20:4)*	Phosphatidylethanolamine (PE)	Lipid	348281223		HMDB0009069
100009002	3.41909	2.33607	0.683243	0.99033	0.00505051	0.037018	0.00494628	0.0486533	1-(1-enyl-palmitoyl)-2-arachidonoyl-GPE (P-16:0/20:4)*	Plasmalogen	Lipid	52925126		HMDB0011352
869	3.41068	2.70669	0.793592	0.855031	0.00505051	0.037018	0.00511312	0.0487029	UMP	Pyrimidine Metabolism, Uracil containing	Nucleotide	6030	C00105	HMDB0000288
361	3.47399	2.34881	0.676114	0.526074	0.010101	0.0451439	0.00552526	0.0488132	inosine	Purine Metabolism, (Hypo)Xanthine/Inosine containing	Nucleotide	6021	C00294	HMDB0000195
100008977	3.36425	2.45703	0.730334	0.794493	0.00505051	0.037018	0.00598381	0.0489185	1-stearoyl-2-arachidonoyl-GPE (18:0/20:4)	Phosphatidylethanolamine (PE)	Lipid	5289133	C05210	HMDB0009003
111	3.34978	2.62039	0.782256	0.578641	0.00252525	0.0355942	0.00608314	0.0489392	3-hydroxyisobutyrate	Leucine, Isoleucine and Valine Metabolism	Amino Acid	11966314	C01188,C06001	HMDB0000023,HMDB0000336
244	3.35912	2.57666	0.767065	0.85657	0.010101	0.0451439	0.0066651	0.0490488	beta-alanine	Pyrimidine Metabolism, Uracil containing	Nucleotide	239	C00099	HMDB0000056
1539	3.28565	2.59409	0.789523	0.113884	0.00252525	0.0355942	0.00669563	0.049054	1-palmitoyl-2-oleoyl-GPC (16:0/18:1)	Phosphatidylcholine (PC)	Lipid	6436017	C13875	HMDB0007972
428	3.29674	2.57921	0.782353	0.526316	0.010101	0.0451439	0.00674454	0.0490623	NADH	Nicotinate and Nicotinamide Metabolism	Cofactors and Vitamins	439153	C00004	HMDB0001487
880	3.36252	2.57572	0.766007	0.173131	0.00505051	0.037018	0.00731602	0.0491511	adenine	Purine Metabolism, Adenine containing	Nucleotide	190	C00147	HMDB0000034
1021	3.40646	2.45943	0.721989	0.558846	0.00252525	0.0355942	0.00744044	0.0491686	5-oxoproline	Glutathione Metabolism	Amino Acid	439685;7405	C01879,C02237	HMDB0000267
391	4.29478	2.32092	0.540405	0.0202482	0.0176768	0.0753273	0.00802332	0.0492438	citrulline	Urea cycle; Arginine and Proline Metabolism	Amino Acid	9750	C00327	HMDB0000904
100001586	3.40012	2.21577	0.651676	0.875598	0.030303	0.122539	0.00834725	0.0492811	gulonate*	Ascorbate and Aldarate Metabolism	Cofactors and Vitamins	152304	C00800	HMDB0003290
798	3.42626	2.46936	0.720715	0.759803	0.030303	0.122539	0.00846441	0.0492939	adenosine	Purine Metabolism, Adenine containing	Nucleotide	60961	C00212	HMDB0000050
100009130	3.41581	2.2717	0.665055	0.735956	0.0176768	0.0753273	0.00850825	0.0492986	1-oleoyl-2-docosahexaenoyl-GPC (18:1/22:6)*	Phosphatidylcholine (PC)	Lipid	24778955		HMDB0008123
444	3.54668	2.68758	0.757772	0.789254	0.010101	0.0451439	0.00881861	0.0493306	ornithine	Urea cycle; Arginine and Proline Metabolism	Amino Acid	6262	C00077	HMDB0000214
100009232	3.4981	2.58197	0.738106	0.69032	0.00505051	0.037018	0.0090687	0.0493548	thioproline	Chemical	Xenobiotics	93176
2054	3.11035	2.5997	0.835824	0.994783	0.0176768	0.0753273	0.0092878	0.049375	ethylmalonate	Leucine, Isoleucine and Valine Metabolism	Amino Acid	11756		HMDB0000622
1526	3.25231	2.62384	0.806762	0.18183	0.00505051	0.037018	0.0093454	0.0493801	1-palmitoyl-2-oleoyl-GPE (16:0/18:1)	Phosphatidylethanolamine (PE)	Lipid	5283496		HMDB0005320
100000616	3.33938	2.58612	0.77443	0.322725	0.00505051	0.037018	0.00968951	0.0494096	1-stearoyl-2-arachidonoyl-GPI (18:0/20:4)	Phosphatidylinositol (PI)	Lipid			HMDB0009815
100008928	3.37578	2.42986	0.719794	0.369315	0.00505051	0.037018	0.010392	0.0494638	2-hydroxybutyrate/2-hydroxyisobutyrate	Glutathione Metabolism	Amino Acid	4277439;440864	C21297,C05984	HMDB0000729,HMDB00008
100002284	3.4658	2.40783	0.694742	0.385946	0.010101	0.0451439	0.0108869	0.0494978	2S,3R-dihydroxybutyrate	Fatty Acid, Dihydroxy	Lipid	10964471		HMDB0002453
100020478	3.42014	2.44579	0.715113	0.919029	0.030303	0.122539	0.0109012	0.0494988	dodecadienoate (12:2)*	Fatty Acid, Dicarboxylate	Lipid	25480
100009005	3.25197	2.59945	0.799346	0.827011	0.0176768	0.0753273	0.0114322	0.049532	1-(1-enyl-palmitoyl)-2-oleoyl-GPE (P-16:0/18:1)*	Plasmalogen	Lipid	52925128		HMDB0011342
100008957	3.36967	2.51676	0.746887	0.0686061	0.00252525	0.0355942	0.0114803	0.0495348	sphingomyelin (d18:2/24:1, d18:1/24:2)*	Sphingomyelins	Lipid	85336023
821	3.60227	2.6672	0.740423	0.152379	0.00606061	0.0393808	0.0115225	0.0495373	pseudouridine	Pyrimidine Metabolism, Uracil containing	Nucleotide	15047	C02067	HMDB0000767
100008904	3.27109	2.51736	0.769578	0.238372	0.010101	0.0451439	0.0115399	0.0495383	1-stearoyl-2-oleoyl-GPC (18:0/18:1)	Phosphatidylcholine (PC)	Lipid	24778825		HMDB0008038
100008995	3.2744	2.65284	0.810177	0.128479	0.0238095	0.0988772	0.0117201	0.0495487	1-palmitoleoyl-2-oleoyl-GPE (16:1/18:1)*	Phosphatidylethanolamine (PE)	Lipid	52924899		HMDB0009056
100005463	3.60259	2.48447	0.689636	0.0982412	0.00505051	0.037018	0.0123067	0.0495805	N-acetylmethionine sulfoxide	Methionine, Cysteine, SAM and Taurine Metabolism	Amino Acid	11902949
252	3.27079	2.43135	0.743353	0.378072	0.00505051	0.037018	0.012341	0.0495823	succinate	TCA Cycle	Energy	1110	C00042	HMDB0000254
240	3.26427	2.84757	0.872346	0.269152	0.030303	0.122539	0.0124648	0.0495885	3-(4-hydroxyphenyl)lactate (HPLA)	Tyrosine Metabolism	Amino Acid	9378	C03672	HMDB0000755
418	3.4625	2.3825	0.688086	0.0615247	0.00505051	0.037018	0.0126134	0.0495959	methylmalonate (MMA)	Fatty Acid Metabolism (also BCAA Metabolism)	Lipid	487	C02170	HMDB0000202
100003260	3.47906	2.25872	0.649234	0.853916	0.010101	0.0451439	0.012647	0.0495976	carboxyethyl-GABA	Glutamate Metabolism	Amino Acid	2572		HMDB0002201
409	3.2704	2.651	0.810604	0.507452	0.0176768	0.0753273	0.0128097	0.0496054	malate	TCA Cycle	Energy	525	C00497,C00149,C00711	HMDB0000744,HMDB0031518,HMDB0000156
2051	3.48466	2.43405	0.698505	0.120386	0.00505051	0.037018	0.0131188	0.0496733	methylsuccinate	Leucine, Isoleucine and Valine Metabolism	Amino Acid	10349		HMDB0001844
