# Supplementary material for: A reversible state of hypometabolism in a human cellular model of sporadic Parkinson’s disease
Source: Nat Commun. 2023 Nov 23;14:7674. doi: 10.1038/s41467-023-42862-7 (PMC10667251; doi:10.1038/s41467-023-42862-7)
Supplement: Supplementary file 11 — Supplementary Data 8 [file 41467_2023_42862_MOESM11_ESM.xlsx]

## Sheet: KEGG_DEG + metabolites
Description	Total	Expected	Hits	Raw p	-LOG10(p)	Holm adjust	FDR	Impact
Lysine degradation	49	14.439	47	2.3777e-23	22.624	1.9973e-21	1.9973e-21	1
Glycerolipid metabolism	35	10.314	30	5.0071e-12	11.3	4.1559e-10	2.103e-10	1
Phosphatidylinositol signaling system	74	21.806	49	3.3798e-11	10.471	2.7714e-09	9.4633e-10	1.1781
Inositol phosphate metabolism	69	20.332	44	2.2248e-09	8.6527	1.8021e-07	4.6722e-08	0.97059
Glycerophospholipid metabolism	86	25.342	46	1.7958e-06	5.7457	0.00014367	3.017e-05	1.0706
Glycolysis or Gluconeogenesis	61	17.975	32	0.00011648	3.9337	0.0092022	0.0016308	1.5833
Glutathione metabolism	56	16.502	29	0.0003264	3.4863	0.025459	0.0039168	0.92727
Purine metabolism	166	48.916	69	0.00038459	3.415	0.029614	0.0040382	1.4182
Citrate cycle (TCA cycle)	42	12.376	23	0.00048143	3.3175	0.036589	0.0044934	2.3415
Pyruvate metabolism	45	13.26	24	0.00061158	3.2135	0.045869	0.0051373	1.5227
Ether lipid metabolism	39	11.492	21	0.0011374	2.9441	0.084164	0.0086852	1
One carbon pool by folate	31	9.1348	17	0.0025978	2.5854	0.18964	0.018184	2.1333
Drug metabolism - other enzymes	70	20.627	30	0.010734	1.9692	0.77285	0.069358	0.6087
Sphingolipid metabolism	58	17.091	25	0.017595	1.7546	1	0.098857	1.1404
Terpenoid backbone biosynthesis	36	10.608	17	0.017653	1.7532	1	0.098857	1.2
Nicotinate and nicotinamide metabolism	42	12.376	19	0.020961	1.6786	1	0.11005	1.2195
Riboflavin metabolism	9	2.652	6	0.022917	1.6398	1	0.11071	1.25
Propanoate metabolism	48	14.144	21	0.023724	1.6248	1	0.11071	1.3404
N-Glycan biosynthesis	77	22.69	31	0.025872	1.5872	1	0.11438	0.80263
Thiamine metabolism	14	4.1254	8	0.027932	1.5539	1	0.11732	0.84615
Arginine biosynthesis	27	7.9561	13	0.03045	1.5164	1	0.1218	1.1154
Mucin type O-glycan biosynthesis	22	6.4828	11	0.033497	1.475	1	0.1279	0.61905
Cysteine and methionine metabolism	71	20.922	28	0.043649	1.36	1	0.15941	0.94286
Pyrimidine metabolism	99	29.173	37	0.051703	1.2865	1	0.18096	1.1939
Ascorbate and aldarate metabolism	13	3.8307	7	0.056563	1.2475	1	0.19005	0.75
Sulfur metabolism	18	5.3041	8	0.1286	0.89077	1	0.41547	1.2941
Nitrogen metabolism	10	2.9467	5	0.14082	0.85133	1	0.42034	0.88889
Galactose metabolism	51	15.028	19	0.14109	0.85051	1	0.42034	1.58
Amino sugar and nucleotide sugar metabolism	79	23.279	28	0.14512	0.83828	1	0.42034	1.0897
Alanine, aspartate and glutamate metabolism	61	17.975	22	0.15792	0.80156	1	0.44218	0.91667
Pentose phosphate pathway	47	13.85	17	0.19434	0.71143	1	0.5266	1.5652
Histidine metabolism	32	9.4295	12	0.20695	0.68413	1	0.54325	0.58065
Arginine and proline metabolism	78	22.984	26	0.25967	0.58558	1	0.65262	0.7013
Starch and sucrose metabolism	43	12.671	15	0.26416	0.57814	1	0.65262	0.69048
Phosphonate and phosphinate metabolism	10	2.9467	4	0.33604	0.47361	1	0.78409	0.66667
D-Glutamine and D-glutamate metabolism	10	2.9467	4	0.33604	0.47361	1	0.78409	1.1111
Glyoxylate and dicarboxylate metabolism	56	16.502	18	0.37698	0.42368	1	0.85585	0.76364
Fructose and mannose metabolism	40	11.787	13	0.39328	0.4053	1	0.86935	0.92308
Glycosylphosphatidylinositol (GPI)-anchor biosynthesis	31	9.1348	10	0.43226	0.36426	1	0.93101	1.1
Glycosaminoglycan biosynthesis - chondroitin sulfate / dermatan sulfate	18	5.3041	6	0.44565	0.35101	1	0.93586	0.82353
Selenocompound metabolism	35	10.314	11	0.46235	0.33503	1	0.94726	0.61765
Butanoate metabolism	29	8.5455	9	0.49629	0.30427	1	0.99258	0.96429
Valine, leucine and isoleucine degradation	88	25.931	26	0.53486	0.27176	1	1	0.98851
beta-Alanine metabolism	44	12.966	13	0.553	0.25728	1	1	1.0698
Synthesis and degradation of ketone bodies	10	2.9467	3	0.60324	0.21951	1	1	1.1111
Phenylalanine metabolism	21	6.1881	6	0.61774	0.2092	1	1	0.8
Glycosaminoglycan biosynthesis - heparan sulfate / heparin	7	2.0627	2	0.65953	0.18077	1	1	1
alpha-Linolenic acid metabolism	22	6.4828	6	0.66793	0.17527	1	1	0.57143
Pantothenate and CoA biosynthesis	34	10.019	9	0.71123	0.14799	1	1	0.87879
Porphyrin and chlorophyll metabolism	53	15.618	14	0.7365	0.13283	1	1	0.73077
Taurine and hypotaurine metabolism	16	4.7148	4	0.7402	0.13065	1	1	0.53333
Neomycin, kanamycin and gentamicin biosynthesis	4	1.1787	1	0.75276	0.12334	1	1	0.66667
Linoleic acid metabolism	17	5.0094	4	0.78544	0.10489	1	1	0.1875
Glycosaminoglycan degradation	44	12.966	11	0.79249	0.101	1	1	0.83721
Mannose type O-glycan biosynthesis	30	8.8402	7	0.8264	0.082809	1	1	0.62069
Glycine, serine and threonine metabolism	68	20.038	17	0.82971	0.081074	1	1	0.73134
Glycosphingolipid biosynthesis - globo and isoglobo series	31	9.1348	7	0.85275	0.069177	1	1	1.2
Retinol metabolism	47	13.85	11	0.86148	0.064754	1	1	0.82609
Lipoic acid metabolism	15	4.4201	3	0.86464	0.063164	1	1	0.85714
Various types of N-glycan biosynthesis	36	10.608	8	0.8759	0.057545	1	1	0.91429
Phenylalanine, tyrosine and tryptophan biosynthesis	11	3.2414	2	0.88029	0.055373	1	1	0.8
Valine, leucine and isoleucine biosynthesis	12	3.5361	2	0.90938	0.041253	1	1	0.72727
Aminoacyl-tRNA biosynthesis	74	21.806	17	0.91799	0.03716	1	1	0.46575
Pentose and glucuronate interconversions	32	9.4295	6	0.94316	0.025416	1	1	0.70968
Folate biosynthesis	61	17.975	12	0.97121	0.012688	1	1	0.86667
Ubiquinone and other terpenoid-quinone biosynthesis	17	5.0094	2	0.97888	0.0092695	1	1	0.25
Tryptophan metabolism	84	24.752	17	0.98075	0.008441	1	1	0.36145
Arachidonic acid metabolism	81	23.868	16	0.98387	0.0070631	1	1	0.325
Glycosphingolipid biosynthesis - ganglio series	47	13.85	8	0.98408	0.0069693	1	1	0.56522
Steroid biosynthesis	82	24.163	15	0.9934	0.0028768	1	1	1.0864
Vitamin B6 metabolism	21	6.1881	2	0.99376	0.0027179	1	1	0.5
Fatty acid elongation	75	22.1	12	0.99799	0.00087326	1	1	1.5135
Biotin metabolism	21	6.1881	1	0.99937	0.00027442	1	1	0.15
Fatty acid degradation	102	30.057	16	0.99968	0.00013872	1	1	1.7624
Drug metabolism - cytochrome P450	98	28.878	14	0.9999	4.5088e-05	1	1	0.18557
Steroid hormone biosynthesis	199	58.64	9	1	0	1	1	0.27273
Primary bile acid biosynthesis	92	27.11	4	1	2.704e-11	1	1	0.32967
Metabolism of xenobiotics by cytochrome P450	145	42.727	15	1	1.3673e-09	1	1	0.41667
Glycosphingolipid biosynthesis - lacto and neolacto series	121	35.655	13	1	4.8876e-08	1	1	0.48333
Tyrosine metabolism	88	25.931	9	1	1.1016e-06	1	1	0.66667
Fatty acid biosynthesis	129	38.013	8	1	1.1476e-12	1	1	1.6016

## Sheet: KEGG_DEP + metabolites
Description	Total	Expected	Hits	Raw p	-LOG10(p)	Holm adjust	FDR	Impact
Citrate cycle (TCA cycle)	42	3.632	16	1.23e-07	6.9101	1.0332e-05	1.0332e-05	1.5122
Inositol phosphate metabolism	69	5.9668	17	4.5651e-05	4.3405	0.003789	0.0019173	0.52941
Phosphatidylinositol signaling system	74	6.3992	16	0.00039848	3.3996	0.032676	0.011158	0.65753
Propanoate metabolism	48	4.1508	12	0.00054096	3.2668	0.043818	0.01136	1.0426
Fructose and mannose metabolism	40	3.459	9	0.0057939	2.237	0.46351	0.097337	0.87179
Glutathione metabolism	56	4.8426	11	0.0070895	2.1494	0.56007	0.099253	0.47273
Pyruvate metabolism	45	3.8914	9	0.012842	1.8914	1	0.14225	0.75
Glycolysis or Gluconeogenesis	61	5.275	11	0.013548	1.8681	1	0.14225	0.75
Pentose phosphate pathway	47	4.0643	9	0.016972	1.7703	1	0.15841	0.82609
Nicotinate and nicotinamide metabolism	42	3.632	8	0.024617	1.6088	1	0.19057	0.92683
Purine metabolism	166	14.355	22	0.025172	1.5991	1	0.19057	0.77576
Thiamine metabolism	14	1.2107	4	0.027224	1.565	1	0.19057	0.53846
Amino sugar and nucleotide sugar metabolism	79	6.8316	12	0.036059	1.443	1	0.21617	0.57692
Valine, leucine and isoleucine degradation	88	7.6098	13	0.036432	1.4385	1	0.21617	0.71264
Cysteine and methionine metabolism	71	6.1398	11	0.038602	1.4134	1	0.21617	0.55714
One carbon pool by folate	31	2.6807	6	0.045855	1.3386	1	0.23968	0.8
Nitrogen metabolism	10	0.86475	3	0.048507	1.3142	1	0.23968	0.44444
Arginine biosynthesis	27	2.3348	5	0.077592	1.1102	1	0.35677	0.46154
Pyrimidine metabolism	99	8.5611	13	0.080697	1.0931	1	0.35677	0.79592
Glyoxylate and dicarboxylate metabolism	56	4.8426	8	0.1053	0.97756	1	0.44227	0.32727
Drug metabolism - other enzymes	70	6.0533	9	0.14575	0.8364	1	0.57939	0.21739
Alanine, aspartate and glutamate metabolism	61	5.275	8	0.15175	0.81888	1	0.57939	0.3
Synthesis and degradation of ketone bodies	10	0.86475	2	0.21191	0.67385	1	0.77392	0.77778
Butanoate metabolism	29	2.5078	4	0.23827	0.62292	1	0.83396	0.42857
Galactose metabolism	51	4.4102	6	0.27582	0.55937	1	0.92675	0.32
Neomycin, kanamycin and gentamicin biosynthesis	4	0.3459	1	0.30373	0.51752	1	0.96982	0.66667
Ascorbate and aldarate metabolism	13	1.1242	2	0.31173	0.50622	1	0.96982	0.25
Glycerolipid metabolism	35	3.0266	4	0.35876	0.4452	1	1	0.32353
Selenocompound metabolism	35	3.0266	4	0.35876	0.4452	1	1	0.35294
Lysine degradation	49	4.2373	5	0.41973	0.37703	1	1	0.25
Glycosaminoglycan biosynthesis - heparan sulfate / heparin	7	0.60533	1	0.4695	0.32837	1	1	0.33333
Sulfur metabolism	18	1.5566	2	0.46977	0.32811	1	1	0.23529
N-Glycan biosynthesis	77	6.6586	7	0.50441	0.29722	1	1	0.15789
Starch and sucrose metabolism	43	3.7184	4	0.51768	0.28594	1	1	0.28571
Arginine and proline metabolism	78	6.7451	7	0.51858	0.28518	1	1	0.24675
Pentose and glucuronate interconversions	32	2.7672	3	0.53219	0.27393	1	1	0.51613
beta-Alanine metabolism	44	3.8049	4	0.53638	0.27053	1	1	0.60465
Riboflavin metabolism	9	0.77828	1	0.55754	0.25372	1	1	0.25
alpha-Linolenic acid metabolism	22	1.9025	2	0.57964	0.23684	1	1	0.38095
Phosphonate and phosphinate metabolism	10	0.86475	1	0.59594	0.22479	1	1	0.22222
Various types of N-glycan biosynthesis	36	3.1131	3	0.61426	0.21165	1	1	0.51429
Glycerophospholipid metabolism	86	7.4369	7	0.62572	0.20362	1	1	0.32941
Phenylalanine, tyrosine and tryptophan biosynthesis	11	0.95123	1	0.63103	0.19995	1	1	0.8
Fatty acid elongation	75	6.4857	6	0.64204	0.19243	1	1	1.2027
Ether lipid metabolism	39	3.3725	3	0.66915	0.17448	1	1	0.21053
Porphyrin and chlorophyll metabolism	53	4.5832	4	0.6861	0.16361	1	1	0.26923
Glycine, serine and threonine metabolism	68	5.8803	5	0.7141	0.14624	1	1	0.23881
Linoleic acid metabolism	17	1.4701	1	0.78623	0.10445	1	1	0.0625
Ubiquinone and other terpenoid-quinone biosynthesis	17	1.4701	1	0.78623	0.10445	1	1	0.25
Fatty acid degradation	102	8.8205	7	0.79437	0.099976	1	1	1.2871
Glycosaminoglycan biosynthesis - chondroitin sulfate / dermatan sulfate	18	1.5566	1	0.80485	0.094286	1	1	0.11765
Pantothenate and CoA biosynthesis	34	2.9402	2	0.80722	0.093006	1	1	0.18182
Phenylalanine metabolism	21	1.816	1	0.85155	0.069787	1	1	0.2
Steroid biosynthesis	82	7.091	5	0.85172	0.069702	1	1	0.22222
Mucin type O-glycan biosynthesis	22	1.9025	1	0.8645	0.063233	1	1	0.14286
Sphingolipid metabolism	58	5.0156	3	0.89063	0.050302	1	1	0.2807
Folate biosynthesis	61	5.275	3	0.9097	0.041102	1	1	0.13333
Retinol metabolism	47	4.0643	2	0.9243	0.034189	1	1	0.34783
Mannose type O-glycan biosynthesis	30	2.5943	1	0.9348	0.029279	1	1	0.068966
Glycosylphosphatidylinositol (GPI)-anchor biosynthesis	31	2.6807	1	0.94051	0.026635	1	1	0.13333
Tryptophan metabolism	84	7.2639	4	0.94236	0.025783	1	1	0.12048
Histidine metabolism	32	2.7672	1	0.94572	0.024236	1	1	0.064516
Tyrosine metabolism	88	7.6098	4	0.95503	0.019985	1	1	0.26437
Aminoacyl-tRNA biosynthesis	74	6.3992	3	0.96216	0.016755	1	1	0.082192
Terpenoid backbone biosynthesis	36	3.1131	1	0.9624	0.016645	1	1	0.057143
Glycosaminoglycan degradation	44	3.8049	1	0.98199	0.0078936	1	1	0.046512
Biosynthesis of unsaturated fatty acids	47	4.0643	1	0.98634	0.0059725	1	1	0.47826
Drug metabolism - cytochrome P450	98	8.4746	3	0.99333	0.0029066	1	1	0.020619
Arachidonic acid metabolism	81	7.0045	2	0.99482	0.002256	1	1	0.075
Metabolism of xenobiotics by cytochrome P450	145	12.539	4	0.99917	0.00036144	1	1	0.27778
Fatty acid biosynthesis	129	11.155	3	0.99941	0.00025835	1	1	1.2109
Primary bile acid biosynthesis	92	7.9557	1	0.99979	8.9466e-05	1	1	0.043956
Steroid hormone biosynthesis	199	17.209	3	1	6.8667e-07	1	1	0.080808
