# Supplementary material for: A reversible state of hypometabolism in a human cellular model of sporadic Parkinson’s disease
Source: Nat Commun. 2023 Nov 23;14:7674. doi: 10.1038/s41467-023-42862-7 (PMC10667251; doi:10.1038/s41467-023-42862-7)
Supplement: Supplementary file 12 — Supplementary Data 9 [file 41467_2023_42862_MOESM12_ESM.xlsx]

## Sheet: U13C-Glc
Metabolite	i1JF-R1-018_1	i1JF-R1-018_2	i1JF-R1-018_3	iG3G-R1-039_1	iG3G-R1-039_2	iG3G-R1-039_3	i1E4-R1-003_1	i1E4-R1-003_2	i1E4-R1-003_3	iO3H-R1-005_1	iO3H-R1-005_2	iO3H-R1-005_3	i82A-R1-002_1	i82A-R1-002_2	i82A-R1-002_3	iJ2C-R1-015_1	iJ2C-R1-015_2	iJ2C-R1-015_3	iM89-R1-005_1	iM89-R1-005_2	iM89-R1-005_3	iC99-R1-007_1	iC99-R1-007_3	iR66-R1-007_1	iR66-R1-007_2	iR66-R1-007_3	iAY6-R1-003_1	iAY6-R1-003_2	iAY6-R1-003_3	iPX7-R1-001_1	iPX7-R1-001_2	iPX7-R1-001_3	i88H-R1-002_1	i88H-R1-002_2	i88H-R1-002_3
Glycine_246_M0	0.770634	0.774082	0.771684	0.801541	0.800046	0.802018	0.804963	0.808232	0.822057	0.767461	0.760352	0.769684	0.773726	0.765957	0.764809	0.853889	0.859708	0.852861	0.791209	0.78622	0.786271	0.834887	0.827734	0.887774	0.870971	0.883164	0.909868	0.908533	0.907335	0.77191	0.762544	0.774867	0.846458	0.845046	0.842818
Glycine_246_M1	0.0151851	0.0132753	0.0137619	0.0100148	0.00939337	0.00832598	0.00947972	0.0106557	0.00958814	0.0129824	0.0167378	0.0158483	0.0203298	0.02212	0.0228686	0.00698993	0.00508244	0.00625042	0.0113807	0.0118964	0.011976	0.00462871	0.00743213	0.0028025	0.0029723	0.00102131	0.00189914	0.00146079	0.00340091	0.00700631	0.0104319	0.00734115	0.00356017	0.00173081	0.00374836
Glycine_246_M2	0.21418	0.212643	0.214554	0.188445	0.19056	0.189656	0.185557	0.181112	0.168355	0.219557	0.22291	0.214468	0.205945	0.211923	0.212322	0.139121	0.13521	0.140889	0.19741	0.201883	0.201753	0.160485	0.164834	0.109424	0.126057	0.115815	0.0882328	0.090006	0.0892637	0.221084	0.227024	0.217792	0.149982	0.153223	0.153434
Aspartate_418_M0	0.596168	0.607556	0.619806	0.53369	0.532201	0.536088	0.627613	0.632932	0.64242	0.57619	0.570564	0.575016	0.546284	0.533158	0.521892	0.573072	0.578616	0.579498	0.58472	0.586537	0.582802	0.536646	0.533234	0.523661	0.515671	0.527404	0.457332	0.485286	0.444164	0.574064	0.565018	0.588331	0.53615	0.529567	0.528936
Aspartate_418_M1	0.0299024	0.0288218	0.0271721	0.0313651	0.0326223	0.0311395	0.0272237	0.0250561	0.0241862	0.0274911	0.0290369	0.0277635	0.0403408	0.0420134	0.042674	0.0296314	0.0285832	0.0304931	0.031013	0.0283061	0.0305743	0.0259144	0.0309375	0.0209647	0.0251309	0.0173223	0.0197555	0.0178363	0.0226004	0.0282265	0.0347193	0.0213733	0.0307206	0.0311106	0.0262932
Aspartate_418_M2	0.154851	0.154254	0.149236	0.161609	0.164482	0.161897	0.151442	0.144726	0.13764	0.150353	0.153099	0.1468	0.188422	0.193586	0.195647	0.158242	0.159252	0.159663	0.165305	0.159985	0.163192	0.14531	0.154094	0.139981	0.15294	0.143229	0.149266	0.146972	0.150471	0.169695	0.171112	0.160948	0.160862	0.167292	0.161711
Aspartate_418_M3	0.180282	0.170423	0.165083	0.213476	0.21045	0.211544	0.158067	0.162318	0.164089	0.194355	0.192426	0.19793	0.164978	0.169768	0.176012	0.191113	0.189524	0.184649	0.175328	0.182585	0.17873	0.237671	0.222232	0.257524	0.240714	0.254408	0.285788	0.265504	0.291886	0.173579	0.168595	0.173876	0.199573	0.200965	0.20031
Aspartate_418_M4	0.0387969	0.0389457	0.0387036	0.0598606	0.0602448	0.0593317	0.0356547	0.0349684	0.0316654	0.0516114	0.0548737	0.0524911	0.0599747	0.0614752	0.063775	0.0479424	0.0440251	0.0456966	0.0436345	0.0425863	0.0447019	0.0544587	0.0595017	0.0578699	0.0655442	0.0576369	0.0878584	0.0844015	0.0908778	0.054435	0.0605561	0.055472	0.0726941	0.071066	0.0827499
Serine_390_M0	0.473828	0.481066	0.491285	0.584657	0.576703	0.581563	0.564188	0.584063	0.620905	0.47536	0.450647	0.491112	0.491188	0.479978	0.471366	0.681783	0.688148	0.679162	0.501625	0.495834	0.490784	0.662678	0.641973	0.747398	0.685616	0.728827	0.762222	0.746058	0.759427	0.510037	0.500769	0.520719	0.664803	0.658222	0.655052
Serine_390_M1	0.206845	0.207029	0.198625	0.170617	0.175228	0.17084	0.197239	0.18492	0.165007	0.208198	0.223218	0.200265	0.21982	0.227361	0.231208	0.0842586	0.0820289	0.0859298	0.217069	0.218844	0.22261	0.120856	0.134583	0.0909847	0.123932	0.100186	0.0925684	0.102561	0.0950575	0.193028	0.198157	0.18655	0.125519	0.12998	0.130258
Serine_390_M2	0.100851	0.0974693	0.0976798	0.0980087	0.0990746	0.098535	0.0999699	0.0990761	0.0918084	0.0996562	0.102533	0.0973525	0.109155	0.110803	0.112552	0.0485922	0.0477192	0.0488857	0.0995753	0.100234	0.0999055	0.0735172	0.0784905	0.0523589	0.0633332	0.0552609	0.045786	0.0481056	0.0468283	0.100739	0.102495	0.0990833	0.0742265	0.0746515	0.0755009
Serine_390_M3	0.218477	0.214436	0.212411	0.146717	0.148995	0.149062	0.138603	0.131941	0.12228	0.216785	0.223602	0.211271	0.179837	0.181858	0.184875	0.185366	0.182104	0.186023	0.181731	0.185087	0.186701	0.142949	0.144953	0.109259	0.127119	0.115727	0.0994238	0.103275	0.0986873	0.196196	0.19858	0.193648	0.135451	0.137146	0.13919
Alanine_260_M0	0.114306	0.149341	0.128915	0.122112	0.163131	0.17304	0.164152	0.165197	0.180788	0.114943	0.140199	0.143178	0.159138	0.141622	0.15825	0.163497	0.201302	0.205414	0.131602	0.108961	0.145019	0.173931	0.207708	0.169496	0.189207	0.191164	0.188821	0.209066	0.184828	0.1491	0.132639	0.152337	0.15267	0.158966	0.157527
Alanine_260_M1	0.0180527	0.0120644	0.0124459	0.0216064	0.0135445	0.0083617	0.0188305	0.0157428	0.0142858	0.0191456	0.0132501	0.00888026	0.0131418	0.0175347	0.0124559	0.0154979	0.00824836	0.00773209	0.0190004	0.0180752	0.0124983	0.0151463	0.00928882	0.0112511	0.00850691	0.00572124	0.00628704	0.00470092	0.00488524	0.00911519	0.0122198	0.00701195	0.0104689	0.00521427	0.00546148
Alanine_260_M2	0.0406568	0.0374137	0.0379548	0.0427654	0.0392738	0.0373755	0.0393876	0.0393388	0.0376506	0.039324	0.0381499	0.037486	0.0427106	0.0440517	0.0432044	0.0401246	0.0363652	0.0371199	0.0404857	0.0401164	0.0389449	0.0422819	0.0409993	0.0357647	0.0356267	0.0335086	0.0323814	0.0315244	0.0325714	0.0342468	0.0370032	0.034056	0.0337601	0.0317874	0.0323916
Alanine_260_M3	0.826985	0.80118	0.820684	0.813516	0.784051	0.781223	0.77763	0.779722	0.767275	0.826587	0.808401	0.810456	0.785009	0.796792	0.78609	0.780881	0.754084	0.749734	0.808912	0.832848	0.803538	0.768641	0.742004	0.783488	0.766659	0.769606	0.77251	0.754709	0.777715	0.807538	0.818138	0.806595	0.803101	0.804032	0.80462
a-Ketoglutarate_346_M0	0.623715	0.626088	0.646542	0.599534	0.606571	0.619326	0.678304	0.692075	0.722292	0.616343	0.606813	0.623714	0.567709	0.546858	0.537747	0.636942	0.663954	0.656008	0.617314	0.634324	0.617489	0.600793	0.613952	0.635123	0.584548		0.542823	0.574702	0.542025	0.592389	0.559844	0.582601	0.573414	0.560701	0.516459
a-Ketoglutarate_346_M1	0.0118435	0.00943975	0.00529791	0.0139628	0.0116833	0.014112	0.00835574	0.00824677	0.00496672	0.0107574	0.00972394	0.0103526	0.0173562	0.0170565	0.0191091	0.0109277	0	0.00162626	0.0128168	0.0105635	0.0104696	0.0111308	0.0039177	0.00300834	0		0	0	0.00550938	0.00286096	0.0130829	0.00502067	0.00937619	0	0
a-Ketoglutarate_346_M2	0.216803	0.224924	0.216869	0.201954	0.199153	0.207009	0.192864	0.185513	0.172822	0.208231	0.211398	0.204062	0.225227	0.234157	0.234084	0.205289	0.217221	0.208762	0.218394	0.214987	0.215523	0.199487	0.190922	0.188679	0.212914		0.199737	0.193759	0.195887	0.226797	0.219619	0.227002	0.197679	0.239778	0.221207
a-Ketoglutarate_346_M3	0.0439096	0.0415144	0.0358365	0.0509141	0.053758	0.0482224	0.03759	0.0336035	0.029537	0.0461436	0.0485433	0.0435373	0.0598386	0.0633455	0.0670229	0.0414198	0.0295704	0.0404068	0.0470107	0.0418519	0.0470389	0.0499937	0.0544805	0.0423329	0.052572		0.0573371	0.0546953	0.055575	0.0517511	0.0623418	0.0483895	0.0598881	0	0.0620067
a-Ketoglutarate_346_M4	0.0679311	0.0677229	0.0628224	0.0834502	0.0826587	0.0751547	0.0542888	0.0536247	0.0467328	0.0746608	0.0768874	0.0744419	0.0839468	0.08917	0.0919349	0.0672165	0.0584335	0.0632337	0.0670645	0.066448	0.0687314	0.0838382	0.0819016	0.0797792	0.0912672		0.116289	0.100974	0.121208	0.0807307	0.0909694	0.0898644	0.0936596	0.126661	0.11618
a-Ketoglutarate_346_M5	0.035798	0.0303108	0.032632	0.0501855	0.0461759	0.0361759	0.0285969	0.0269361	0.0236495	0.043864	0.0466345	0.0438922	0.0459221	0.0494134	0.0501022	0.0382049	0.0308206	0.0299639	0.0373995	0.0318252	0.0407478	0.0547577	0.0548266	0.0510777	0.0586987		0.0838144	0.0758694	0.0797957	0.0454719	0.0541426	0.0471223	0.065984	0.0728595	0.0841472
Citrate_591_M0	0.297383	0.289277	0.296335	0.255439	0.256004	0.251294	0.299717	0.305842	0.322317	0.258919	0.252226	0.261106	0.247548	0.235669	0.227929	0.289808	0.303556	0.297759	0.277018	0.275175	0.270556	0.291769	0.284227	0.261215	0.230879	0.241204	0.183201	0.179037	0.197394	0.250881	0.237061	0.240611	0.210612	0.200078	0.199874
Citrate_591_M1	0.0179708	0.0179382	0.0158707	0.0189447	0.0188722	0.0168648	0.018651	0.0183494	0.0152228	0.0155434	0.0163084	0.0159759	0.0221409	0.0235384	0.0225488	0.0195843	0.0155595	0.0184649	0.0204717	0.0196633	0.01987	0.0155608	0.0210444	0.0124586	0.0150594	0.015342	0.0119024	0.0135275	0.00937751	0.0112344	0.0194627	0.018868	0.0131872	0.0133829	0.0108154
Citrate_591_M2	0.300209	0.303731	0.30403	0.283799	0.283948	0.288058	0.316228	0.316733	0.311611	0.282982	0.280066	0.27889	0.298062	0.296061	0.290744	0.297955	0.301404	0.296894	0.312375	0.31366	0.309097	0.264921	0.25879	0.266038	0.272394	0.273335	0.244939	0.249622	0.239837	0.299222	0.291938	0.291448	0.262863	0.264149	0.256926
Citrate_591_M3	0.113695	0.11603	0.114967	0.12176	0.124795	0.123719	0.116456	0.113346	0.114709	0.117865	0.119231	0.115886	0.11893	0.120991	0.124382	0.117838	0.115582	0.119882	0.115889	0.115642	0.118889	0.124342	0.129738	0.122163	0.128912	0.124396	0.123346	0.128836	0.123133	0.12276	0.119917	0.12198	0.127314	0.12595	0.127964
Citrate_591_M4	0.123702	0.130077	0.125431	0.13753	0.139088	0.137352	0.118218	0.113109	0.108389	0.133998	0.13741	0.130906	0.153637	0.159695	0.164064	0.126534	0.124908	0.125405	0.130766	0.128905	0.13284	0.127575	0.133971	0.126795	0.140154	0.132986	0.152521	0.153617	0.149141	0.153918	0.155969	0.153697	0.170961	0.172658	0.172514
Citrate_591_M5	0.12521	0.122752	0.124434	0.148561	0.145519	0.148464	0.110538	0.112341	0.109065	0.154135	0.157802	0.1597	0.124523	0.127548	0.131851	0.124355	0.117865	0.120813	0.119316	0.12391	0.124623	0.149524	0.143097	0.180385	0.174038	0.178814	0.225201	0.216894	0.224399	0.13087	0.138349	0.138675	0.165382	0.171968	0.176192
Citrate_591_M6	0.0218294	0.0201937	0.0189323	0.0339667	0.0317724	0.0342486	0.0201911	0.0202795	0.0186857	0.0365584	0.036957	0.0375357	0.0351587	0.0364981	0.0384816	0.0239254	0.0211254	0.0207829	0.0241639	0.023045	0.0241246	0.0263079	0.029132	0.0309446	0.038564	0.0339236	0.05889	0.0584672	0.056718	0.0311155	0.0373026	0.0347218	0.0496816	0.0518151	0.0557148
Fumarate_287_M0	0.602631	0.666189	0.604318	0.589505	0.583527	0.564837	0.67097	0.645429	0.659515	0.595233	0.603032	0.605378	0.548631	0.559478	0.57365	0.619075	0.641827	0.61157	0.588211	0.618218	0.612947	0.556441	0.569488	0.576803	0.544364	0.563278	0.38131	0.494289	0.483449	0.581988	0.549209	0.598753	0.546211	0.568464	0.508791
Fumarate_287_M1	0.0293023	0.0355863	0.0364058	0.0393778	0.0378524	0.0359469	0.0307481	0.031781	0.0332178	0.0346786	0.0378034	0.0355534	0.0472284	0.0460594	0.0434126	0.0374827	0.0358338	0.0343666	0.0379563	0.0349179	0.0353012	0.0373989	0.0314014	0.0342907	0.0334655	0.0283416	0.0305514	0.0308567	0.0284088	0.0432399	0.0428749	0.0420128	0.0417459	0.0413223	0.0421304
Fumarate_287_M2	0.150519	0.0997012	0.146922	0.130797	0.138888	0.148809	0.116998	0.133237	0.123339	0.140533	0.133119	0.132256	0.179334	0.178059	0.172827	0.131062	0.116604	0.133347	0.152965	0.138007	0.144189	0.136821	0.133749	0.113628	0.136183	0.118788	0.148831	0.139591	0.136897	0.143275	0.170238	0.141882	0.149361	0.135439	0.169621
Fumarate_287_M3	0.168911	0.171414	0.171676	0.188641	0.189085	0.194818	0.152439	0.154819	0.151394	0.183305	0.179895	0.183069	0.163214	0.157983	0.154987	0.167994	0.165969	0.176516	0.172645	0.168983	0.165952	0.20904	0.211734	0.218871	0.222844	0.234336	0.329966	0.249649	0.263875	0.175245	0.176965	0.167273	0.185764	0.189248	0.201664
Fumarate_287_M4	0.0486378	0.0271098	0.0406793	0.0516791	0.0506475	0.0555893	0.0288454	0.0347344	0.0325343	0.0462501	0.04615	0.0437435	0.061593	0.0584208	0.0551232	0.0443856	0.0397655	0.0442008	0.0482219	0.0398741	0.0416105	0.0602994	0.053628	0.0564059	0.063144	0.0552567	0.109341	0.0856152	0.0873697	0.0562518	0.0607135	0.0500801	0.0769185	0.065527	0.0777926
NAA_460_M0	0.741587		0.760592	0.633562			0.742061	0.74515	0.739248	0.739475	0.870402	0.732939	0.658982	0.652882	0.67123	0.673254		0.759237	0.693772	0.691578	0.67798	0.650413	0.676984	0.608981	0.607504		0.543475		0.528676		0.646926		0.774676
NAA_460_M1	0.0198336		0.0265358	0.0277689			0.0160591	0.0106539	0.0235742	0.0202143	0.00293015	0.0348911	0.0299509	0.0312422	0.0283941	0.0309801		0	0.0209326	0.0219956	0.0266934	0.0157562	0.0101934	0.0160571	0.0304441		0.0167011		0		0.0268594		0
NAA_460_M2	0.119678		0.131742	0.138114			0.117341	0.110317	0.122691	0.122416	0.126668	0.122238	0.1395	0.142587	0.144689	0.139778		0.129535	0.138134	0.143873	0.147671	0.121151	0.117123	0.134453	0.101304		0.133405		0.162752		0.14801		0.150839
NAA_460_M3	0.103205		0.0811298	0.163467			0.110721	0.120377	0.114487	0.117895	0	0.109932	0.135819	0.137002	0.12909	0.140457		0.111228	0.129585	0.132588	0.123575	0.184134	0.189825	0.214117	0.260748		0.260389		0.30463		0.140911		0
NAA_460_M4	0.0156971		0	0.0370869			0.0138177	0.0135016	0	0	0	0	0.0357481	0.036286	0.0265963	0.015531		0	0.0175757	0.00996533	0.0240802	0.028545	0.00587561	0.0263922	0		0.046029		0.00394311		0.037293		0.0744845
BHB_275_M0	1	0.497698	0.998885	0.999075	0.998766		0.999115	0.999095	0.998933	0.998899	0.998969	1	1	1	1	0.998862		0.523306	1	0.999067	1	0.998801	0.998894	0.99905	0.998889		0.998967	0.999036	0.999041	0.540235	0.99982		0.998736		0.99678
BHB_275_M1	0	0.154428	0	0	0		0	0	0	0	0	0	0	0	0	0		0.343326	0	0	0	0	0	0	0		0	0	0	0.300776	0		0		0
BHB_275_M2	0	0.18787	0	0	0		0	0	0	0	0	0	0	0	0	0		0.133369	0	0	0	0	0	0	0		0	0	0	0.10096	0		0		0
BHB_275_M3	0	0	0	0	0		0	0	0	0	0	0	0	0	0	0		0	0	0	0	0	0	0	0		0	0	0	0	0.00017965		0		0.000140777
BHB_275_M4	0	0.160004	0.00111458	0.000925158	0.00123407		0.00088519	0.000904541	0.00106723	0.00110073	0.00103127	0	0	0	0	0.00113826		0	0	0.000933128	0	0.00119855	0.00110559	0.000950284	0.00111131		0.00103256	0.000963785	0.000958771	0.0580281	0		0.00126351		0.00307925
Lysine_431_M0		0.985102	0.968932	0.958316	0.985105	0.868941		0.975805	0.994798	0.966082		0.973137	0.771964	0.905987	0.941085						0.983205	0.991671	0.939661		0.966744	0.987492	0.994177		0.989146		0.941175	0.986869			0.98216
Lysine_431_M1		0	0	0	0	0		0	0	0		0	0	0	0						0	0	0		0	0	0		0		0	0			0
Lysine_431_M2		0	0.0153743	0	0	0.12516		0.000668362	0	0.0284342		0.0216655	0	0.00721815	0.0155063						0.000155804	0.00279891	0.0550498		0.0276925	0	0		0.00554701		0.0240094	0			0.00212792
Lysine_431_M3		0	0	0	0	0		0	0	0		0	0.0248136	0	0						0	0	0		0	0	0		0		0	0			0
Lysine_431_M4		0.0031757	0.001737	0	0.00251811	0		0.00197744	0.00346018	0.00233254		0.0023778	0	0	0						0.002285	0.00320774	0.00133198		0.00240664	0.00317056	0.00398862		0.00297822		0	0.00334744			0.00232232
Lysine_431_M5		0.000529508	0.00123576	0.00534192	0.000893335	0.00589915		2.15117e-05	0.00174136	0.0031513		0.00282008	0.0242182	0.0112568	0.00954923						0.00069947	0.00232196	0.00395686		0.00315677	0.000813602	0.00183488		0.0023289		0.00507595	0.000652671			0.000944633
Lysine_431_M6		0.0111929	0.0127207	0.036342	0.0114833	0		0.0215282	0	0		0	0.179004	0.0755378	0.0338589						0.013655	0	0		0	0.0085236	0		0		0.0297397	0.00913107			0.0124455
Lactate_261_M0	0.3101	0.310127	0.310658	0.310107	0.310667	0.114745	0.310662	0.310639	0.137738	0.310652	0.310145	0.310157	0.0681473	0.310134	0.310273	0.117966	0.127754	0.128005	0.310104	0.31064	0.310649	0.127865	0.310668	0.126975	0.136403	0.128467	0.31068	0.0510334	0.0479994	0.0354078	0.310121	0.119136	0.310649	0.112311	0.114234
Lactate_261_M1	0.237081	0.237107	0.237624	0.237088	0.237633	0.00513762	0.237628	0.237606	0.00500908	0.237618	0.237125	0.237136	0.00685237	0.237113	0.23725	0.00526817	0.0053906	0.00542942	0.237085	0.237606	0.237616	0.00409353	0.237633	0.0036581	0.0047577	0.00381407	0.237645	0.0389548	0.0366079	0.0270059	0.237101	0.00482369	0.237614	0.00424554	0.00405197
Lactate_261_M2	0.223574	0.22358	0.223658	0.223577	0.223661	0.0355058	0.223653	0.223652	0.0347432	0.223653	0.223582	0.223583	0.0268224	0.223581	0.223599	0.0351792	0.0325495	0.0337836	0.223574	0.223651	0.223657	0.0339357	0.223651	0.0337363	0.0345371	0.0313878	0.223653	0.0369951	0.034885	0.0414031	0.223577	0.0341765	0.223652	0.0329507	0.0339168
Lactate_261_M3	0.229245	0.229186	0.228059	0.229228	0.228039	0.844612	0.228058	0.228104	0.822509	0.228078	0.229148	0.229125	0.898178	0.229172	0.228877	0.841587	0.834306	0.832782	0.229237	0.228104	0.228078	0.834106	0.228048	0.83563	0.824302	0.836331	0.228023	0.873017	0.880508	0.896183	0.2292	0.841864	0.228085	0.850492	0.847797
Methionine_320_M0	0.985481	0.983366	0.997282	0.984528	0.985815	0.999141	0.988045	0.988834	0.988877	0.982892	0.983171	0.982946	0.971181	0.967649	0.967651	0.988209		0.997661	0.984111	0.9835	0.982448	0.998444	0.988489	0.993002	0.991329	0.997319	0.992243	0.992816	0.992472	0.99754	0.983739	0.997569	0.990135	0.99744	0.990801
Methionine_320_M1	0	0	0	0.00225734	0	0	0	0	0	0	0	0	0.00994359	0.0132879	0.0121919	0		0	0	0	0.00015214	0	0	0	0	0	0	0	0	0	0	0	0	0	0
Methionine_320_M2	0	0	0	0	0	0	0	0	0	0	0	0	0	0	0	0		0	0	0	0	0	0	0	0	0	0	0	0	0	0	0	0	0	0
Methionine_320_M3	0.000485115	0	0.00231669	0	0.000185928	0	0.00114802	0	0.0017959	0.00238948	0	0.0021032	0.000442934	0.000194049	0.000593555	0.0017508		0	0.000315889	0.00111556	0.00091346	0.00106207	0.00186225	0.0011263	0.00140031	0	0.000493728	0	0	0	0.00198709	0	0.000722877	0	0.000135767
Methionine_320_M4	0.0140337	0.0166336	0	0.0132142	0.0123053	0	0.0108067	0.0111662	0.00932699	0.0147185	0.0168291	0.0149503	0.0184326	0.0188694	0.0195632	0.0100402		0	0.0155732	0.0153843	0.0164865	0	0.00964838	0.00587202	0.00727026	0.000769047	0.00726293	0.00718386	0.00752822	0	0.0142736	0	0.00914233	0	0.00906309
Methionine_320_M5	0	0	0.000401724	0	0.00169357	0.000858883	0	0	0	0	0	0	0	0	0	0		0.00233925	0	0	0	0.000493716	0	0	0	0.00191155	0	0	0	0.00245984	0	0.00243122	0	0.00255992	0
Valine_288_M0	0.999787	0.999613	0.999251	0.999623	0.999072	0.999591	0.999312	0.999559	0.999285	0.9997	0.999729	0.999973	0.99995	0.999816	0.999882	0.99911	0.997462	0.998095	0.999603	0.999591	0.999837	0.999132	0.999067	0.999511	0.999459	0.99823	0.999279	0.999474	0.999523	0.999343	0.99966	0.99902	0.998577	0.998023	0.998213
Valine_288_M1	0	0	0	0	0	0	0	0	0	0	0	0	0	0	0	0	0	0	0	0	0	0	0	0	0	0	0	0	0	0	0	0	0	0	0
Valine_288_M2	0	0	0	0	0	0	0	0	0	0	0	0	0	0	0	0	0	5.78205e-05	0	0	0	0	0	0	0	0	0	0	0	0	0	0	0	0	0.000165755
Valine_288_M3	9.84645e-05	0.000309376	0.000473026	0.00029412	0.000759966	0.000343799	0.000444743	0.000396536	0.000491415	5.36005e-05	0.00011506	1.48862e-05	0	0.000113988	0	0.000742789	0.00234894	0.00169392	0.000242051	0.000227059	0.000129194	0.000609668	0.000700401	0.000321573	0.000492484	0.00144607	0.000473654	0.000391488	0.000266361	0.000657474	0.000212677	0.000980091	0.00118758	0.00175066	0.00132074
Valine_288_M4	0.000102215	7.75431e-05	0.000276389	8.27604e-05	0.00016821	6.48945e-05	0.000242955	4.4675e-05	0.000223218	0.000246646	0.000156224	4.42706e-06	5.01136e-05	7.00153e-05	3.1632e-05	0.00014771	0	0.000153156	0.000154662	0.000181792	3.42179e-05	0.000258693	0.000232709	0.000167219	4.81021e-05	0.000323745	0.000247588	0.00013456	0.000210349	0	1.67247e-05	0	0.000235228	0	0.000300354
Valine_288_M5	1.19298e-05	0	0	0	0	0	0	0	0	0	0	7.24581e-06	0	0	8.65927e-05	0	0.000188681	0	0	0	0	0	0	0	0	0	0	0	0	0	0.000110783	0	0	0.000226127	0
Glutamine_431_M0		0.994309	0.994232	0.994427	0.994601				0.99477					0.157466	0.855325						0.994118						0.994395				0.994301	0.994579			0.994505
Glutamine_431_M1		0	0	0	0				0					0	0						0						0				0	0			0
Glutamine_431_M2		0	0	0	0				0					0	0						0						0				0	0			0
Glutamine_431_M3		0	0	0	0				0					0.00716871	0.0196037						0						0				0	0			0
Glutamine_431_M4		0.00464744	0.00487329	0.00464641	0.00435931				0.00422146					0.000666544	0.00553424						0.00473029						0.00451634				0.00491758	0.00440192			0.00455954
Glutamine_431_M5		0.00104396	0.000894328	0.000926975	0.00104008				0.00100898					0.834698	0.119537						0.00115218						0.00108886				0.000781457	0.00101952			0.000935821
Glutamate_432_M0	0.615117	0.609856	0.625259	0.601792	0.599166	0.599965	0.670552	0.681465	0.700985	0.61629	0.599778	0.62645	0.694514	0.632687	0.535446	0.627414	0.627682	0.629677	0.616525	0.625012	0.610617	0.621761	0.607336	0.634767	0.578525	0.610532	0.558573	0.578162	0.541016	0.594797	0.573694	0.591501	0.596149	0.581102	0.558193
Glutamate_432_M1	0.0160142	0.0167126	0.0151477	0.0163135	0.0168036	0.0168193	0.0159665	0.0151507	0.0159378	0.0150003	0.0162653	0.0146604	0.0236088	0.0240939	0.021232	0.0162909	0.016093	0.0171031	0.0172434	0.0163744	0.0179727	0.0149796	0.0173645	0.0122483	0.015668	0.0120284	0.0113994	0.0119391	0.012228	0.0155591	0.0171564	0.0153116	0.0141021	0.0127225	0.0138833
Glutamate_432_M2	0.214499	0.217338	0.211805	0.195524	0.198097	0.197551	0.187694	0.181995	0.173135	0.202215	0.20725	0.196535	0.270668	0.264221	0.230162	0.199465	0.200449	0.201107	0.211334	0.208226	0.213117	0.182936	0.184861	0.175076	0.198443	0.186063	0.180783	0.174872	0.186602	0.203566	0.208229	0.203275	0.175604	0.180998	0.184036
Glutamate_432_M3	0.0464911	0.0483285	0.0434218	0.0528496	0.0536254	0.0524676	0.0395573	0.0367876	0.0333091	0.0473727	0.0512024	0.0444161	0	0.0758583	0.0677348	0.046368	0.0466439	0.0461061	0.0480357	0.0452471	0.0481715	0.0485439	0.0532342	0.0445672	0.0554803	0.0489064	0.0578632	0.0570154	0.0593879	0.0562602	0.0603793	0.0561711	0.0601135	0.0619807	0.0649653
Glutamate_432_M4	0.0706035	0.0705972	0.0680117	0.0837253	0.0819966	0.0824704	0.0562351	0.0550838	0.049984	0.0741422	0.0775978	0.0729519	0	0	0.0924935	0.0696828	0.0686222	0.0677329	0.0685763	0.0679016	0.0697563	0.0790925	0.0799136	0.0805867	0.0914136	0.0856609	0.109278	0.101591	0.114668	0.0804411	0.0867248	0.0823628	0.0902034	0.0948103	0.0991952
Glutamate_432_M5	0.0372744	0.0371675	0.0363547	0.0497956	0.0503118	0.0507269	0.0299954	0.0295177	0.0266496	0.0449805	0.0479072	0.0449861	0.0112091	0.00314074	0.0529312	0.0407795	0.04051	0.0382744	0.0382858	0.0372382	0.0403658	0.052687	0.0572914	0.052755	0.0604703	0.0568094	0.0821028	0.0764213	0.0860986	0.0493767	0.0538162	0.0513782	0.063828	0.0683858	0.0797275
Malate_419_M0	0.579264	0.570732	0.583846	0.533863	0.531599	0.528168	0.618453	0.62528	0.635217	0.567555	0.550534	0.567668	0.540364	0.523784	0.513275	0.564974	0.569014	0.572183	0.572974	0.576485	0.567528	0.511088	0.500115	0.497466	0.482084	0.49222	0.414305	0.418824	0.413894	0.527144	0.51444	0.521926	0.48283	0.481308	0.474841
Malate_419_M1	0.0324891	0.0347567	0.030887	0.0325326	0.0327992	0.0335942	0.0283798	0.0269755	0.0250179	0.03048	0.0335182	0.0296498	0.0415388	0.0435137	0.0443207	0.0309711	0.0303224	0.030527	0.033298	0.0304567	0.0334338	0.0289075	0.0326667	0.0238531	0.0301135	0.0245788	0.0257635	0.0273097	0.025092	0.0368212	0.0400429	0.037048	0.0392583	0.0357667	0.0374924
Malate_419_M2	0.160208	0.165874	0.157128	0.164234	0.168636	0.167751	0.152855	0.146249	0.139901	0.154714	0.16124	0.150607	0.190502	0.195924	0.199498	0.162183	0.162022	0.163382	0.167706	0.163018	0.166551	0.156106	0.164549	0.151454	0.166625	0.155868	0.164488	0.167848	0.163506	0.187354	0.189339	0.185927	0.183564	0.185637	0.182266
Malate_419_M3	0.187005	0.186871	0.187563	0.210493	0.20799	0.211993	0.163411	0.16595	0.166914	0.198118	0.200935	0.202649	0.168014	0.173173	0.176076	0.192706	0.190004	0.187399	0.180356	0.185826	0.185149	0.244088	0.236158	0.264813	0.248907	0.261185	0.296523	0.287904	0.299508	0.187307	0.190801	0.191872	0.212631	0.214929	0.217344
Malate_419_M4	0.041034	0.0417659	0.0405764	0.0588771	0.0589759	0.0584937	0.0369011	0.0355458	0.0329502	0.0491334	0.0537724	0.0494261	0.0595808	0.0636049	0.0668303	0.0491654	0.0486381	0.0465089	0.0456658	0.0442146	0.0473385	0.0598101	0.0665114	0.0624139	0.0722716	0.0661492	0.0989209	0.0981151	0.0980005	0.0613735	0.0653763	0.0632267	0.0817163	0.0823585	0.0880571
Succinate_289_M0	0.695104	0.674925	0.656037	0.61283	0.650691	0.610622	0.692227	0.70717	0.758629	0.644241	0.621429	0.63659	0.567511	0.564704	0.539995	0.700791	0.667114	0.677541	0.652814	0.688839	0.670641	0.68375	0.605715	0.679587	0.59849	0.459337	0.710928	0.581707	0.674046	0.603574	0.587814	0.62554	0.632329	0.558028	0.534587
Succinate_289_M1	0	0.00316313	0.0315142	0.0192985	0.0269407	0.0551471	0.0161249	0.00486308	0.0260726	0.0238161	0.0396031	0.0285634	0.0256653	0.0236042	0.0280102	0.00750313	0.0520452	0.0614469	0	0.0135593	0.0437916	0	0.0387591	0.0106373	0.0546923	0.385568	0	0.0337151	0	0.0188323	0.0192647	0.0644947	0.0190275	0.0539347	0.055043
Succinate_289_M2	0.190518	0.201442	0.19603	0.208273	0.189414	0.189542	0.190823	0.184532	0.141845	0.200541	0.213876	0.198564	0.231374	0.229769	0.237739	0.177572	0.182864	0.164335	0.218129	0.186592	0.17798	0.182074	0.196072	0.175059	0.194215	0.155095	0.126293	0.188643	0.137907	0.211885	0.21776	0.179835	0.173594	0.194961	0.203474
Succinate_289_M3	0.0562446	0.0630098	0.0563279	0.0651528	0.0586443	0.0612572	0.0496547	0.0473988	0.0342338	0.061144	0.0573388	0.0588332	0.0881979	0.093222	0.099831	0.0521693	0.0497723	0.0480314	0.0637706	0.05471	0.0503135	0.0499707	0.0595502	0.0496359	0.0631952	0	0.0489026	0.0671507	0.0571858	0.0806445	0.0884312	0.0683945	0.079174	0.085947	0.0955693
Succinate_289_M4	0.0581333	0.0574603	0.0600911	0.0944453	0.0743105	0.0834311	0.051171	0.0560358	0.0392198	0.0702588	0.0677531	0.0774497	0.0872525	0.0887011	0.0944246	0.061964	0.0482044	0.0486462	0.0652859	0.0562994	0.0572734	0.0842056	0.0999036	0.0850804	0.0894077	0	0.113876	0.128785	0.13086	0.0850641	0.0867309	0.0617351	0.0958751	0.10713	0.111327

## Sheet: U13C-Gln
Metabolite	i1JF-R1-018_1	i1JF-R1-018_2	i1JF-R1-018_3	iG3G-R1-039_2	iG3G-R1-039_3	i1E4-R1-003_1	i1E4-R1-003_2	i1E4-R1-003_3	iO3H-R1-005_1	iO3H-R1-005_2	iO3H-R1-005_3	i82A-R1-002_1	i82A-R1-002_3	iJ2C-R1-015_1	iJ2C-R1-015_2	iJ2C-R1-015_3	iM89-R1-005_1	iM89-R1-005_2	iM89-R1-005_3	iC99-R1-007_1	iC99-R1-007_2	iC99-R1-007_3	iR66-R1-007_1	iR66-R1-007_2	iR66-R1-007_3	iAY6-R1-003_1	iAY6-R1-003_2	iAY6-R1-003_3	iPX7-R1-001_1	iPX7-R1-001_2	iPX7-R1-001_3	i88H-R1-002_1	i88H-R1-002_2	i88H-R1-002_3
Glycine_246_M0	0.998453	0.997792	0.997335	0.99848	0.996869	0.999011	0.997599	0.995712	0.998562	0.998641	0.995247	0.992491	0.994655	0.996227	0.99921	0.996024	0.997824	0.999409	0.996672	0.999652	0.998324	0.999099	0.999381	0.999409	0.999892	0.99758	0.999482	0.998251	0.995891	0.998708	0.997036	0.999074	0.985578	0.990551
Glycine_246_M1	0	0.000622051	0.00102253	0	0.00153069	0	0.000897982	0.00245119	0	0	0.00291065	0.00357885	0.00309607	0	0	0.00176677	0	0	0.00126688	0	0	0	0	0	0	0	0	0	0.00226629	0	0.00117096	0	0	0.00500583
Glycine_246_M2	0.00154671	0.00158608	0.00164224	0.00151977	0.00160006	0.000989166	0.00150295	0.0018364	0.00143836	0.0013589	0.0018422	0.00393043	0.0022494	0.00377348	0.000789587	0.00220894	0.00217558	0.00059107	0.00206094	0.000347757	0.00167581	0.000901066	0.000619402	0.000591318	0.000107537	0.00241985	0.000518353	0.00174924	0.00184223	0.00129209	0.00179271	0.00092643	0.0144219	0.00444337
Aspartate_418_M0	0.447851	0.427058	0.475498	0.406276	0.407319	0.512592	0.510972	0.509351	0.438914	0.410512	0.441696	0.560957	0.562154	0.460305	0.472417	0.4566	0.440109	0.438321	0.422478	0.489039	0.488922	0.50151	0.441482	0.443519	0.449186	0.492561	0.483227	0.452266	0.320145	0.327513	0.328767	0.323552	0.322296	0.310975
Aspartate_418_M1	0.069572	0.0645554	0.0706687	0.0532507	0.056172	0.0486469	0.054444	0.0501755	0.0667302	0.0597666	0.0679461	0.0838968	0.0846109	0.0498917	0.054979	0.0544268	0.0716028	0.0691613	0.0755551	0.0328338	0.0437283	0.0325411	0.0309812	0.0332043	0.0369185	0.0319211	0.025506	0.0306735	0.0564549	0.0595369	0.0617872	0.0571782	0.04834	0.0521364
Aspartate_418_M2	0.133534	0.134357	0.127857	0.130169	0.131286	0.110098	0.11366	0.110949	0.128023	0.127907	0.12765	0.11757	0.117146	0.120258	0.120928	0.12302	0.135706	0.133479	0.139811	0.105209	0.113761	0.0997892	0.0996627	0.107452	0.108981	0.0978305	0.0953968	0.100331	0.146205	0.147582	0.148479	0.141668	0.137582	0.13893
Aspartate_418_M3	0.122348	0.13479	0.116102	0.146004	0.142197	0.112144	0.104377	0.112615	0.130716	0.15157	0.128518	0.070479	0.0697491	0.137201	0.124473	0.129922	0.110494	0.110801	0.112069	0.153117	0.138609	0.154409	0.157724	0.143382	0.141035	0.130678	0.132179	0.138143	0.181627	0.174713	0.169186	0.181825	0.198126	0.195416
Aspartate_418_M4	0.226695	0.239239	0.209874	0.264299	0.263026	0.216519	0.216547	0.21691	0.235617	0.250244	0.234191	0.167097	0.16634	0.232344	0.227203	0.236031	0.242088	0.248237	0.250087	0.219802	0.214979	0.211751	0.27015	0.272442	0.26388	0.247009	0.263691	0.278586	0.295568	0.290655	0.291781	0.295777	0.293656	0.302543
Lactate_261_M0	0.937438	0.935446	0.444118	0.509788	0.84369	0.984995	0.847206		0.934128	0.935389	0.933657	0.937269	0.932083	0.959037	0.972431		0.928256	0.826558	0.865488	0.975465	0.972728	0.978199	0.973732	0.514725	0.97597	0.968816	0.974353	0.982306	0.936934	0.51156	0.836454	0.935472		0.932861
Lactate_261_M1	0.0285195	0.0303122	0.339716	0.389843	0.115946	0.00861295	0.118988		0.0305346	0.0310391	0.0333514	0.02851	0.0346961	0.00813868	0.00790214		0.0318139	0.128147	0.103769	0.00595266	0.00864418	0.00532526	0.00521484	0.393612	0.00697819	0.00844354	0.00725566	0.010394	0.0287855	0.391177	0.118408	0.0293682		0.029261
Lactate_261_M2	0.0173474	0.0180802	0.20408	0.0928261	0.0317116	0.00639241	0.0299514		0.0177625	0.018244	0.0188442	0.0157936	0.0187396	0.00739549	0.00678342		0.0188745	0.0348483	0.0307434	0.00623228	0.00685731	0.00565772	0.00615555	0.0916629	0.00650295	0.0067788	0.00617676	0.00730021	0.0177457	0.0948422	0.0337207	0.0179768		0.0172329
Lactate_261_M3	0.0166952	0.0161619	0.0120858	0.00754314	0.00865243	0	0.00385477		0.0175745	0.015328	0.0141477	0.0184269	0.014481	0.0254284	0.0128839		0.0210551	0.010447	0	0.0123505	0.0117703	0.0108182	0.0148976	0	0.0105487	0.0159618	0.0122149	0	0.0165343	0.00242136	0.0114173	0.0171826		0.0206451
Serine_390_M0	0.999182	0.999608	0.999025	0.999341	1	1	1	1	0.998441	0.998735	0.999642	0.996062	0.999995	0.994574	0.999251	1	0.997916	0.998862	0.998618	0.999195	0.999469	0.999255	0.999441	0.99981	0.999744	0.998322	0.999263	0.999301	0.999863	0.999665	0.999622	0.999403	0.975856	0.996681
Serine_390_M1	0	0	0	0	0	0	0	0	0	0	0	0.00116237	0	0	0	0	0	0	0	0	0	0	0	0	0	0	0	0	0	0	0	0	0.00635014	0.00185171
Serine_390_M2	0	0	0	0	0	0	0	0	0	0	0	0.00155826	0	0.00081179	0	0	0	0	0	0	0	0	0	0	0	0	0	0	0.000136917	0	0	0	0.00522491	0.00138384
Serine_390_M3	0.000817507	0.000392365	0.000974828	0.000659174	0	0	0	0	0.00155867	0.0012654	0.000358258	0.00121694	4.53062e-06	0.00461406	0.000748724	0	0.00208426	0.00113764	0.00138171	0.000805441	0.000531484	0.00074478	0.000559274	0.000189851	0.000255809	0.0016783	0.000737242	0.000699095	0	0.000335141	0.000377937	0.000596669	0.0125693	8.37814e-05
Alanine_260_M0	0.982935	0.979959	0.97966	0.973776	0.972881	0.986789	0.983567	0.984432	0.981576	0.970175	0.975771	0.98206	0.987927	0.969273	0.976617	0.97764	0.976504	0.972739	0.969043	0.969795	0.968819	0.960792	0.964256	0.976849	0.968055	0.982103	0.97304	0.976627	0.972022	0.977929	0.972203	0.979216	0.926874	0.965023
Alanine_260_M1	0	0	0	0	0	0	0	0	0	0	0	0	0	0	0	0	0	0	0	0	0	0	0	0	0	0	0	0	0	0	0	0	0	0
Alanine_260_M2	0.000121742	0	0.00223123	0.00155342	0.00493342	0	0	0.00034157	0	0.00831844	0.0064289	0	0	0	0	0.00438024	0.0040271	0.00509136	0.00684063	0.00466838	0.00787752	0.0106574	0.00764822	0.000211605	0.0072199	0	0.00548436	0.00170707	0.00625445	0.000549084	0.0032219	0	0.00959894	0.00865218
Alanine_260_M3	0.0169432	0.020041	0.018109	0.0246702	0.0221856	0.0132105	0.0164332	0.0152261	0.0184241	0.0215062	0.0178	0.0179403	0.0120733	0.0307269	0.0233827	0.0179795	0.0194686	0.0221697	0.024116	0.0255362	0.0233036	0.0285508	0.0280961	0.0229393	0.0247247	0.0178974	0.0214757	0.0216659	0.0217237	0.0215217	0.0245747	0.0207836	0.0635275	0.0263251
a-Ketoglutarate_346_M0	0.217176	0.195782	0.238074	0.215093	0.219273	0.277998	0.290678	0.281395	0.233312	0.0933388	0.231977	0.383866	0.389021	0.247975	0.2613	0.249282	0.234099	0.240968	0.23935	0.261296	0.28206	0.271492	0.225034	0.226931	0.240423	0.260387	0.232349	0.231357	0.149457	0.160064	0.159498	0.165364	0.174153	0.164911
a-Ketoglutarate_346_M1	0.0639174	0.0600676	0.0696734	0.0443643	0.0465882	0.0436673	0.0462323	0.0427144	0.0555109	0.0678502	0.0590895	0.0837082	0.0830032	0.0403429	0.0445187	0.0453828	0.064094	0.0634222	0.0656199	0.0236323	0.0369578	0.023999	0.0149513	0.0260444	0.0184193	0.0233399	0.0172554	0.0216482	0.0434386	0.0460894	0.0432583	0.0389673	0.0355469	0.0366675
a-Ketoglutarate_346_M2	0.080363	0.0803412	0.0816984	0.0706639	0.0717831	0.0636721	0.0665045	0.0624992	0.0722152	0	0.0736799	0.0764164	0.0775302	0.0686779	0.072108	0.0707345	0.0742979	0	0.074567	0.0681326	0.0703839	0.0663043	0	0.0516554	0.05461	0.0521288	0.0418037	0.0500844	0.0728425	0.0746373	0.07597	0.0677783	0.0707036	0.0669529
a-Ketoglutarate_346_M3	0.169305	0.16796	0.172139	0.150854	0.152922	0.139102	0.143426	0.14217	0.152983	0.171686	0.158976	0.139984	0.141074	0.139504	0.148215	0.149096	0.164894	0.203878	0.167484	0.129153	0.137596	0.121549	0.13477	0.126294	0.128687	0.120419	0.12693	0.124562	0.161763	0.163639	0.166253	0.152412	0.141303	0.144434
a-Ketoglutarate_346_M4	0.0185058	0.018674	0.0172901	0.0189849	0.0215786	0.0186659	0.0171751	0.017862	0.019874	0	0.0188347	0.013517	0.0117188	0.0209572	0.0172577	0.0200829	0.0188801	0.0177449	0.016528	0.019067	0.0182903	0.0176249	0.0157408	0.0209487	0.0170001	0.020622	0.00859606	0.0213966	0.0244288	0.022602	0.0232496	0.0233656	0.0272491	0.0257232
a-Ketoglutarate_346_M5	0.450732	0.477176	0.421125	0.50004	0.487855	0.456895	0.435984	0.453359	0.466104	0.667125	0.457443	0.302508	0.297653	0.482543	0.456601	0.465423	0.443735	0.473986	0.436451	0.498719	0.454712	0.499031	0.609503	0.548126	0.54086	0.523103	0.573065	0.550951	0.54807	0.532968	0.531771	0.552113	0.551045	0.561311
Citrate_591_M0	0.36229	0.343651	0.378908	0.369764	0.372445	0.47561	0.471665	0.471954	0.386674	0.35558	0.383521	0.523256	0.520827	0.414579	0.419801	0.408309	0.380641	0.37383	0.384182	0.431523	0.434956	0.450062	0.407791	0.402554	0.410184	0.454175	0.431212	0.418774	0.261938	0.269666	0.272991	0.29652	0.28348	0.285701
Citrate_591_M1	0.0829872	0.0762104	0.0889552	0.0553432	0.0583655	0.0519493	0.0572017	0.0525067	0.0714487	0.062885	0.0757823	0.0945043	0.0976856	0.0445953	0.0559552	0.0565176	0.0822782	0.0824597	0.0818755	0.0311799	0.0447044	0.0292247	0.0244482	0.0351848	0.0366187	0.0346176	0.0324788	0.0305563	0.0565153	0.060318	0.0625271	0.0577252	0.0443032	0.0527546
Citrate_591_M2	0.0897131	0.0895624	0.0900562	0.0776878	0.0710372	0.0625718	0.065525	0.0603841	0.0807	0.0724403	0.0758804	0.0637585	0.0580026	0.0763114	0.0702123	0.068739	0.0873299	0.0858857	0.0829073	0.0642701	0.0667606	0.0517262	0.04735	0.0510884	0.0489313	0.0552241	0.0521287	0.0561255	0.0897792	0.0805315	0.0847121	0.0773717	0.0934918	0.0801546
Citrate_591_M3	0.163618	0.171998	0.158744	0.166163	0.168939	0.140313	0.137497	0.143565	0.157807	0.172696	0.161757	0.119173	0.123042	0.162821	0.156238	0.159397	0.149349	0.153866	0.152504	0.160409	0.158816	0.161511	0.157482	0.161049	0.163013	0.147454	0.15146	0.15006	0.195684	0.197047	0.194317	0.185074	0.182783	0.185063
Citrate_591_M4	0.193555	0.197683	0.184953	0.197659	0.192958	0.175624	0.178014	0.176019	0.190417	0.201621	0.188491	0.127442	0.127062	0.173458	0.170016	0.175144	0.208235	0.208282	0.200121	0.158996	0.152272	0.156439	0.199238	0.197367	0.190387	0.193229	0.198963	0.210903	0.210038	0.207726	0.214638	0.204456	0.199797	0.194133
Citrate_591_M5	0.104959	0.117403	0.09616	0.13024	0.131653	0.0914381	0.0882706	0.091814	0.108926	0.134778	0.109612	0.0696329	0.0715334	0.1264	0.127778	0.128098	0.0879009	0.0928262	0.0933051	0.151987	0.142123	0.150784	0.163691	0.150388	0.149937	0.113508	0.132964	0.130156	0.181333	0.18239	0.165176	0.173416	0.193063	0.197019
Citrate_591_M6	0.00287817	0.00349239	0.00222334	0.00314453	0.0046019	0.00249351	0.00182743	0.00375633	0.00402745	0	0.00495553	0.0022336	0.00184863	0.00183503	0	0.00379666	0.00426541	0.00285013	0.00510437	0.00163402	0.00036839	0.000251586	0	0.00236947	0.000929946	0.00179279	0.000793341	0.00342688	0.00471181	0.00232095	0.00563891	0.00543727	0.00308237	0.00517409
Fumarate_287_M0	0.626991		0.623523		0.598822	0.694345		0.543474	0.611842		0.653322	0.657326	0.639676	0.724167		0.524187	0.62141		0.46765			0.822575		0.652393		0.982502		0.663109	0.373577			0.46664	0.982502	0.390961
Fumarate_287_M1	0.10692		0.117771		0.0757856	0.0573219		0.0471889	0.0862018		0.0816005	0.0924266	0.096462	0.0567347		0.0525097	0.100527		0.0907121			0		0.049308		0		0.0366556	0.0655195			0.06901	0	0.0416635
Fumarate_287_M2	0		0		0	0		0.163869	0		0.0226181	0.0213982	0.0803755	0		0.129107	0		0.0934124			0		0		0		0	0.0962796			0	0	0.125311
Fumarate_287_M3	0		0		0	0.000889745		0.087821	0.067974		0	0.0720437	0.050359	0		0.102929	0		0.106656			0.00320992		0		0.016313		0.00175306	0.184001			0.163946	0.016313	0.1885
Fumarate_287_M4	0.266089		0.258706		0.325393	0.247444		0.157647	0.233982		0.24246	0.156806	0.133127	0.219098		0.191267	0.278064		0.241569			0.174215		0.298299		0.00118495		0.298482	0.280623			0.300404	0.00118495	0.253565
NAA_460_M0	0.543152	0.50431	0.558488	0.597084	0.498721	0.598365	0.610183	0.581078			0.534866	0.600246	0.599353	0.565562		0.559993	0.446509		0.470172	0.642326	0.646039			0.66774		0.878235		0.637033	0.447091	0.460584	0.434132	0.586786		0.519866
NAA_460_M1	0.0254215	0.0329266	0.0205077	0	0.0434491	0.0195773	0.0431887	0.0305592			0.0308511	0.0576215	0.056392	0.0317185		0.0294317	0.026351		0.0380965	0.0263564	0.0221134			0.027913		0.00542239		0.0431764	0	0	0	0		0.0104465
NAA_460_M2	0.0987465	0.109003	0.1042	0.11612	0.118354	0.0884364	0.0391323	0.0886375			0.0828319	0.105661	0.1054	0.0840075		0.0932676	0.13856		0.111657	0.0674857	0.086557			0		0.116343		0	0.137335	0.137441	0.152211	0		0.0899204
NAA_460_M3	0.165522	0.167243	0.145661	0.123492	0.140847	0.115096	0.143637	0.118531			0.156907	0.0886581	0.0878462	0.140575		0.126338	0.1632		0.15142	0.141912	0.128789			0.00275833		0		0.0584248	0.199249	0.217436	0.191099	0.206666		0.147836
NAA_460_M4	0.167158	0.186518	0.171144	0.163305	0.19863	0.178526	0.163859	0.181194			0.194544	0.147814	0.151008	0.178137		0.19097	0.22538		0.228654	0.12192	0.116502			0.301589		0		0.261365	0.216325	0.184538	0.222558	0.206549		0.231931
BHB_275_M0	0.999097	0.999051	0.999057		1	0.999164	0.999226	1	0.999045		0.999069	1	1	0.719002		0.999301	0.999039		0.999074	0.674252				0.998871				0.999055	0.999229	0.679282	0.999103	0.667923		1
BHB_275_M1	0	0	0		0	0	0	0	0		0	0	0	0.249528		0	0		0	0.319828				0				0	0	0.230086	0	0.241431		0
BHB_275_M2	0	0	0		0	0	0	0	0		0	0	0	0.0309846		0	0		0	0				0				0	0	0.0906322	0	0.0906456		0
BHB_275_M3	0	0	0		0	0	0	0	0		0	0	0	0		0	0		0	0				0				0	0	0	0	0		0
BHB_275_M4	0.000903454	0.000949218	0.000943459		0	0.000835574	0.000773631	0	0.000954999		0.000931227	0	0	0.000485447		0.000699169	0.000960617		0.000925505	0.00591959				0.00112858				0.000944543	0.000771045	0	0.00089745	0		0
Lysine_431_M0	0.864856	0.844475	0.964368	0.957454	0.955199	0.757175	0.90383	0.425458	0.874293		0.813943		0.755563			0.504356					0.950246	0.931472		0.974969		0.994678	0.986338			0.951064			0.994744	0.798592
Lysine_431_M1	0	0	0	0	0	0	0	0	0		0		0			0					0	0		0		0	0			0			0	0
Lysine_431_M2	0.129178	0.148989	0.0302105	0.0381195	0.0273888	0.235318	0.0914607	0.047887	0.120188		0.160247		0.081566			0.0305281					0.0444893	0.0641445		0.010448		0	0			0.0439015			0	0.00920133
Lysine_431_M3	0	0	0	0	0	0	0	0	0		0		0			0					0	0		0		0	0			0			0	0
Lysine_431_M4	0	0	0.00223523	0.00135356	0.00134378	0	0	0	0		0		0			0					0.0016659	0.000467311		0.00203162		0.00397649	0.00447669			0.0015415			0.00333722	0
Lysine_431_M5	0.0059669	0.00653566	0.00318662	0.00307306	0.00151222	0.00536898	0.00470901	0.0723673	0.00551898		0.00441244		0.0234657			0.062021					0.00359913	0.00391636		0.00124587		0.00134501	0			0.00349286			0.00191857	0.0196502
Lysine_431_M6	0	0	0	0	0.0145561	0.00213844	0	0.454287	0		0.0213982		0.139405			0.403094					0	0		0.0113053		0	0.00918498			0			0	0.172557
Methionine_320_M0	0.999213	0.999265	0.997123	0.997833	0.999442	0.999402	0.999166	1	0.999064		1	1	0.999271	0.999377	0.996796	1	0.99929		1	0.997207	0.998224	0.997794		0.999379	0.99772	0.999235		1	0.999386	0.999554	1	0.99805	0.997791	0.999324
Methionine_320_M1	0	0	0	0	0	0	0	0	0		0	0	0	0	0	0	0		0	0	0	0		0	0	0		0	0	0	0	0	0	0
Methionine_320_M2	0	0	0	0	0	0	0	0	0		0	0	0	0	0	0	0		0	0	0	0		0	0	0		0	0	0	0	0	0	0
Methionine_320_M3	0.000200034	0	0.00249055	0	0.000558196	0	0.000284946	0	0.000386132		0	0	0	0	0	0	0		0	0	0.00127377	0		0	0	0		0	0	0	0	0.00147057	0	0
Methionine_320_M4	0	0	0	0	0	0	0	0	0		0	0	0	0	0.00138319	0	0		0	0.000807395	0	0		0	0.000172567	0		0	0	0	0	0	0	0
Methionine_320_M5	0.000587141	0.000735306	0.000385958	0.00216689	0	0.000598259	0.000549335	0	0.000549906		0	0	0.000728943	0.000623338	0.00182114	0	0.000709886		0	0.00198537	0.000502165	0.00220618		0.000621125	0.00210776	0.000765163		0	0.000613506	0.000445816	0	0.000479923	0.00220874	0.000676122
Valine_288_M0	0.999519	0.999506	0.99919	0.999106	0.999494	0.999382	0.999776	0.999639	0.998974	0.998289	0.999691	0.999965	0.999528	0.998996	0.998338	0.999232	0.999444	0.998316	0.999565	0.997716	0.998213	0.998413	0.998083	0.998515	0.997035	0.998929	0.999071	0.999349	0.999674	0.999145	0.999281	0.998997	0.998848	0.999434
Valine_288_M1	0	0	0	0	0	0	0	0	0	0	0	0	0	0	0	0	0	0	0	0	0	0	0	0	0	0	0	0	0	0	0	0	0	0
Valine_288_M2	0	0	0	0	0	0	0	0	1.63028e-05	0	0	0	0	0	0	0	0	0	0	0.00095273	4.42887e-05	0	0	0	0	0	0	0	0	0	0	0	6.13078e-05	0
Valine_288_M3	0.000480837	0.000493711	0.000758369	0.000624059	0.000506045	0.000498528	0.00019139	0.000306492	0.00100985	0.00163123	0.000254845	7.23485e-06	0.000323963	0.00100409	0.00144292	0.000746933	0.000554601	0.00145788	0.000412299	0.00106997	0.00153077	0.00134379	0.0019173	0.00129328	0.0025618	0.0010712	0.000674516	0.000624534	0.000170953	0.000843694	0.000495584	0.000846293	0.000824565	0.000529759
Valine_288_M4	0	0	5.17942e-05	0	0	0.000119338	3.25343e-05	5.40953e-05	0	7.94567e-05	5.39263e-05	2.81506e-05	0.00014793	0	0	2.09549e-05	1.64144e-06	0	2.248e-05	0	0.000211572	0	0	0.000192047	0.000403676	0	0	2.6574e-05	0.00015546	1.08547e-05	0.000223511	0.000156853	0	3.58636e-05
Valine_288_M5	0	0	0	0.000269839	0	0	0	0	0	0	0	0	0	0	0.000219206	0	0	0.000225688	0	0.000261546	0	0.00024302	0	0	0	0	0.000254832	0	0	0	0	0	0.000266435	0
Glutamine_431_M0	0.121397	0.100809		0.093467	0.0890657	0.113378	0.127314	0.120678	0.123258		0.116405	0.151721	0.147151	0.0763386	0.0377856	0.0908141	0.108398		0.114921	0.0890283	0.10791	0.0813752	0.0832183	0.0926343	0.0891765	0.0846428	0.0233101	0.0715139	0.0527803	0.0653216	0.0652708	0.0710564	0.0613247	0.0826337
Glutamine_431_M1	0.0208869	0.0173864		0.00894095	0.00827127	0.00892349	0.0104161	0.00970216	0.0145094		0.0144467	0.0168612	0.0172079	0.00603942	0.0232888	0.00740737	0.0161164		0.0165853	0.00541993	0.00724708	0	0.00374762	0.00484143	0.00823628	0.00355237	0.0143598	0.00276194	0.00447864	0.004774	0.00482867	0.00539607	0.00432477	0.00546881
Glutamine_431_M2	0.0309325	0.0276832		0.0160753	0.0152007	0.0154201	0.0166244	0.0157514	0.0225298		0.021998	0.0190597	0.0179938	0.0123125	0.0221645	0.0131719	0.021446		0.0221274	0.0136642	0.0149999	0.020059	0.00924328	0.0102602	0.016093	0.00826869	0.0136774	0.00762359	0.00928515	0.00959357	0.010033	0.0107053	0.0107754	0.0115685
Glutamine_431_M3	0.0665546	0.0593719		0.0351322	0.033446	0.0349204	0.0380428	0.0353928	0.0477813		0.0477528	0.0359077	0.0336159	0.025015	0	0.0288297	0.0475952		0.0491659	0.0271455	0.0297924	0.0190611	0.0210961	0.0231213	0.0344323	0.0200871	0	0.0190644	0.0209047	0.0222972	0.0229789	0.0250901	0.0226882	0.0273139
Glutamine_431_M4	0.0299925	0.0314809		0.0331744	0.0338501	0.0322505	0.0305325	0.0330695	0.0308374		0.0318675	0.0301053	0.0316778	0.0342498	0	0.0339645	0.0312094		0.0322201	0.0334445	0.0316505	0.0306877	0.0339457	0.0337953	0.0324663	0.0332825	0	0.0353337	0.0353381	0.0346328	0.0353451	0.0341165	0.0345089	0.0340569
Glutamine_431_M5	0.730236	0.763269		0.81321	0.820166	0.795108	0.77707	0.785406	0.761084		0.76753	0.746345	0.752353	0.846045	0.916761	0.825812	0.775235		0.76498	0.831298	0.8084	0.848817	0.848749	0.835347	0.819596	0.850167	0.948653	0.863702	0.877213	0.863381	0.861544	0.853636	0.866378	0.838958
Glutamate_432_M0	0.222876	0.202662	0.240046	0.220601	0.229255	0.287025	0.297798	0.29078	0.243297	0.20107	0.242426	0.388785	0.388862	0.250312	0.261475	0.258464	0.241387	0.230369	0.242871	0.264412	0.285992	0.26721	0.212246	0.233285	0.237349	0.259688	0.244493	0.240059	0.158637	0.166921	0.169621	0.178445	0.183799	0.18275
Glutamate_432_M1	0.0684783	0.0621455	0.0742398	0.0459606	0.0486285	0.0455622	0.051939	0.0469604	0.0588024	0.0482753	0.0625462	0.0858605	0.0885548	0.0435726	0.0494179	0.0489945	0.0675416	0.0660216	0.0688013	0.0301609	0.0387272	0.0280093	0.0215178	0.0279644	0.0293178	0.0280313	0.0256278	0.0253998	0.0451682	0.0472226	0.0500222	0.0430243	0.0364777	0.0394382
Glutamate_432_M2	0.0816695	0.0801729	0.0832674	0.0722287	0.073167	0.0643696	0.0664545	0.0651166	0.073772	0.0705454	0.0750739	0.0766947	0.0774154	0.0728461	0.0718636	0.0720718	0.0766979	0.0755379	0.0770531	0.0680618	0.0728708	0.0664483	0.0510534	0.0562031	0.0573749	0.0541609	0.0521363	0.052273	0.0759	0.0761844	0.0770708	0.0697541	0.0711824	0.0695641
Glutamate_432_M3	0.166984	0.16673	0.167239	0.151478	0.154198	0.140154	0.144313	0.141346	0.153049	0.14954	0.156493	0.138887	0.139792	0.143569	0.147867	0.149185	0.163063	0.163423	0.165133	0.127275	0.135975	0.123078	0.113991	0.127215	0.127739	0.122783	0.122642	0.124814	0.162873	0.164059	0.165935	0.151666	0.142149	0.148339
Glutamate_432_M4	0.0214484	0.0226841	0.0200242	0.0239114	0.0232915	0.0204394	0.01948	0.0200273	0.021401	0.023296	0.0207779	0.0151504	0.0143633	0.023512	0.0211366	0.0216995	0.0209437	0.0211024	0.0206651	0.0234606	0.0219947	0.0229399	0.0255244	0.0244917	0.0235388	0.023401	0.0231307	0.0238595	0.0263646	0.0253265	0.0250542	0.0258135	0.028964	0.0265757
Glutamate_432_M5	0.438544	0.465606	0.415184	0.48582	0.47146	0.442449	0.420016	0.43577	0.449678	0.507273	0.442683	0.294623	0.291012	0.466188	0.44824	0.449585	0.430368	0.443546	0.425477	0.48663	0.44444	0.492314	0.575667	0.53084	0.52468	0.511936	0.531971	0.533596	0.531058	0.520287	0.512297	0.531297	0.537428	0.533333
Malate_419_M0	0.341478	0.323218	0.351355	0.3699	0.373926	0.462826	0.46021	0.460238	0.351905	0.322849	0.345917	0.497006	0.497084	0.419643	0.42929	0.420738	0.365879	0.359686	0.363002	0.45157	0.460073	0.459877	0.414518	0.419313	0.424257	0.461511	0.450502	0.437405	0.268958	0.272202	0.272647	0.2614	0.267052	0.266486
Malate_419_M1	0.0867783	0.0800131	0.093148	0.0561636	0.058976	0.051345	0.0587595	0.0526218	0.0743678	0.0634102	0.0775251	0.09673	0.0979262	0.0524131	0.0588426	0.0582965	0.0840743	0.0819839	0.084037	0.036915	0.0458759	0.0340698	0.0306291	0.0371628	0.0378015	0.03652	0.0333184	0.0325655	0.0620715	0.0637552	0.0667906	0.0578808	0.0503563	0.0528267
Malate_419_M2	0.159667	0.158771	0.160656	0.136149	0.137631	0.116434	0.121573	0.117721	0.144675	0.142114	0.147862	0.133985	0.133734	0.12793	0.127645	0.130444	0.151934	0.150883	0.153096	0.111761	0.118785	0.107695	0.102062	0.110964	0.111671	0.104041	0.102666	0.103309	0.157318	0.158251	0.160051	0.149938	0.144183	0.144653
Malate_419_M3	0.141036	0.154501	0.13239	0.15913	0.155647	0.133127	0.123703	0.132545	0.155453	0.181724	0.154103	0.0821647	0.0809712	0.146464	0.133654	0.136526	0.124141	0.126164	0.123067	0.162945	0.145342	0.165462	0.162474	0.145413	0.143991	0.134376	0.135753	0.138125	0.192357	0.186557	0.180467	0.209543	0.222301	0.220453
Malate_419_M4	0.271041	0.283497	0.262451	0.278657	0.273821	0.236267	0.235754	0.236874	0.273599	0.289903	0.274593	0.190115	0.190285	0.25355	0.250569	0.253995	0.273972	0.281283	0.276798	0.23681	0.229924	0.232897	0.290316	0.287146	0.282279	0.263552	0.277761	0.288595	0.319295	0.319234	0.320044	0.321239	0.316107	0.315581
Succinate_289_M0	0.283509	0.282632	0.366341	0.289268	0.282501	0.358193	0.344061	0.338939	0.294662	0.250148	0.268083	0.424221	0.431909	0.392991	0.311157	0.357603	0.291621	0.253798	0.258453	0.37481	0.4831	0.458047	0.1624	0.334971	0.361124	0.366008	0.178901	0.290461	0.178621	0.240409	0.194211	0.217377	0.202848	0.254573
Succinate_289_M1	0.102659	0.09713	0.103676	0.0870118	0.063987	0.0665075	0.072837	0.05551	0.0751025	0.00796487	0.0939421	0.0995873	0.103931	0.0621433	0.220241	0.0575514	0.1018	0.0282371	0.0927957	0.0635246	0.0689946	0.0739567	0.0209219	0.036925	0.0581904	0.0503229	0.0234546	0.0466202	0.0687503	0.0785051	0.0849945	0.0562681	0.10286	0.0527625
Succinate_289_M2	0.165069	0.156814	0.135626	0.130928	0.167585	0.121935	0.155419	0.150745	0.158248	0.191283	0.175682	0.166118	0.160507	0.124299	0.126858	0.153689	0.16658	0.717965	0.164901	0.112604	0.120284	0.0823576	0.816678	0.113962	0.127558	0.12485	0.797644	0.129787	0.190799	0.155481	0.18099	0.162713	0.163027	0.161805
Succinate_289_M3	0.0242131	0.0317893	0.0208916	0.0310865	0.0257669	0.0231412	0.0234429	0.0258094	0.0257562	0.0312657	0.0269527	0.0179991	0.0180202	0.0224404	0.0183807	0.0242984	0.0249281	0	0.0230755	0.0231147	0.0200614	0.018048	0	0.0243825	0.0217217	0.02514	0	0.0263233	0.0324362	0.0357562	0.0349073	0.0305257	0.0312159	0.030404
Succinate_289_M4	0.424549	0.431634	0.373466	0.461706	0.46016	0.430224	0.40424	0.428997	0.446231	0.519338	0.43534	0.292074	0.285632	0.398127	0.323363	0.406858	0.41507	0	0.460775	0.425947	0.30756	0.36759	0	0.489759	0.431406	0.43368	0	0.506809	0.529394	0.489849	0.504897	0.533116	0.500049	0.500456
