# Supplementary material for: A reversible state of hypometabolism in a human cellular model of sporadic Parkinson’s disease
Source: Nat Commun. 2023 Nov 23;14:7674. doi: 10.1038/s41467-023-42862-7 (PMC10667251; doi:10.1038/s41467-023-42862-7)
Supplement: Supplementary file 13 — Supplementary Data 10 [file 41467_2023_42862_MOESM13_ESM.xlsx]

## Sheet: flux map Ctrl
Reaction_ID	Reaction_Equation	Flux_value	Flux_StdErr	Flux_LB	Flux_UB
R1 net	G6P <-> F6P	49.9633	0.0136	49.9367	49.9899
R1 exch	G6P <-> F6P	162.068	1.1487	0	Inf
R2	F6P + ATP -> FBP + ADP	49.9633	0.0136	49.9367	49.9899
R3 net	FBP <-> DHAP + GAP	49.9633	0.0136	49.9367	49.9899
R3 exch	FBP <-> DHAP + GAP	10000000	0.9847	-Inf	Inf
R4 net	DHAP <-> GAP	49.8728	0.015	49.8434	49.9022
R4 exch	DHAP <-> GAP	265.179	1.1462	0	Inf
R5 net	GAP + NAD + ADP <-> PG3 + NADH + ATP	99.8361	0.0279	99.7814	99.8908
R5 exch	GAP + NAD + ADP <-> PG3 + NADH + ATP	1e-07	0.8341	0	1673400
R6 net	PG3 <-> PEP	107.7	1.4498	100.593	113.342
R6 exch	PG3 <-> PEP	1e-07	1.1476	0	Inf
R7	PEP + ADP -> Pyr.c + ATP	107.7	1.4498	100.593	113.342
R8 net	Pyr.c + NADH <-> Lac + NAD	68.416	1.6099	55.3522	81.8228
R8 exch	Pyr.c + NADH <-> Lac + NAD	1e-07	1.0184	0	Inf
R9 net	Pyr.c <-> Ala	8.416e-11	3.293	-18.7069	37.6348
R9 exch	Pyr.c <-> Ala	8.4446	3.4443	0	Inf
R17 net	Pyr.c <-> Pyr.m	47.4459	1.8125	10.7825	63.8932
R17 exch	Pyr.c <-> Pyr.m	1405000	2.1259	337.652	NaN
R18	Pyr.m + NAD -> AcCoA.m + CO2 + NADH	40.8253	1.7096	14.626	84.7543
R19	Pyr.m + CO2 + ATP -> OAA + ADP	16.1225	0.7972	7.2025	23.6159
R20	OAA + AcCoA.m -> Cit.m	55.055	2.3092	20.2605	70.5678
R21 net	Cit.m <-> ICit	34.2178	1.4446	14.3831	61.6518
R21 exch	Cit.m <-> ICit	440.46	1.8054	4.3859	Inf
R22 net	ICit + NAD <-> AKG + CO2 + NADH	34.2178	1.4446	14.3831	61.6518
R22 exch	ICit + NAD <-> AKG + CO2 + NADH	14.0534	1.0903	4.3866	NaN
R23	AKG + NAD -> SucCoA + CO2 + NADH	36.2855	1.0917	16.7603	54.2694
R24 net	SucCoA + ADP <-> Suc + ATP	36.2855	1.0917	16.7603	54.2694
R24 exch	SucCoA + ADP <-> Suc + ATP	1.501e-05	0.8641	0	Inf
R25 net	Suc + FAD <-> Fum + FADH2	46.5997	3.1659	22.4705	68.5154
R25 exch	Suc + FAD <-> Fum + FADH2	3.4418	1.1473	0	42.3228
R26 net	Fum <-> Mal	47.1665	3.3613	22.5832	68.6641
R26 exch	Fum <-> Mal	710380	0.9512	79.1636	Inf
R27 net	Mal + NAD <-> OAA + NADH	37.6647	3.1257	11.5594	59.9753
R27 exch	Mal + NAD <-> OAA + NADH	320.163	1.144	72.0523	Inf
R28	Mal + NAD -> Pyr.m + CO2 + NADH	9.5019	0.8701	5.9231	15.308
R29 net	Cit.c <-> OAA + AcCoA.c	1.2679	0.0898	1.0923	1.4434
R29 exch	Cit.c <-> OAA + AcCoA.c	11.6176	0.9896	0	27.5088
R30	Gln -> Glu	38.8948	1.1148	14.7029	Inf
R32 net	Asn <-> Asp	-1.4498e-10	3.1711	-32.6496	7.9305
R32 exch	Asn <-> Asp	0.1104	1.0042	0	Inf
R33 net	Asp <-> OAA	-1.2017e-10	2.6997	-29.4868	7.9604
R33 exch	Asp <-> OAA	1.7751e-06	1.0874	0	Inf
R34 net	PG3 + NAD <-> Ser + NADH	-7.8636	1.4495	-13.5031	-0.7583
R34 exch	PG3 + NAD <-> Ser + NADH	3.5185	0.9995	0.7839	7.1761
R35 net	Ser <-> Gly + C1	-7.8636	0.9872	-13.5049	-1.6196
R35 exch	Ser <-> Gly + C1	8.9818	1.4305	1.7772	25.9319
R36 net	Glu + NADH + FADH2 <-> Pro + NAD + FAD	1.6862e-14	1.4259	-6.8843	26.4941
R36 exch	Glu + NADH + FADH2 <-> Pro + NAD + FAD	1e-07	0.9626	0	Inf
R37	Val + CO2 + NAD -> Suc + CO2 + CO2 + NADH	1e-07	1.052	2.8449e-16	6.3439
R38	Ile + CO2 + NAD -> Suc + AcCoA.m + CO2 + NADH	1e-07	1.1169	0	6.4013
R39	Leu + CO2 + NAD -> AcCoA.m + AcCoA.m + AcCoA.m + CO2 + NADH	1.7442	1.1487	4.4409e-16	5.6253
R40	Thr + NAD -> AcCoA.m + Gly + NADH	7.8636	0.9872	1.6196	13.5049
R41	Phe + NADH -> Tyr + NAD	0.1322	1.0288	0	7.9835
R42	Tyr -> Fum + AcCoA.m + AcCoA.m + CO2	0.5668	1.1129	0	7.9845
R43	Met + Ser + CO2 -> Suc + Cys.snk + CO2 + C1	9.9998e-08	2.1714	2.1094e-15	7.2639
R44	Lys + NAD + NAD -> CO2 + CO2 + AcCoA.m + AcCoA.m + NADH + NADH	9.9921e-08	4.4156	9.992e-16	8.4359
R45	His -> Glu + C1	7.8636	0.9874	0.7876	13.9065
R46	Arg + NAD -> Glu + Urea.snk + NADH	0.0034	0.9557	0	NaN
R47	Glu + CO2 + ATP + NADH -> Arg + ADP + NAD	0.0034	0.9322	0	NaN
R48 net	CO2 <-> CO2.ext	115.721	6.3729	-Inf	163.905
R48 exch	CO2 <-> CO2.ext	2546300	0.9559	1767.1	Inf
R49	Glc.ext + ATP -> G6P + ADP	50.2347	0	50.2347	50.2347
R50	Lac -> Lac.ext	68.416	1.6099	55.3522	81.8228
R51 net	Ala <-> Ala.ext	8.4156e-11	3.293	-18.7069	37.6348
R51 exch	Ala <-> Ala.ext	1e-07	0.299	0	18.7073
R52 net	Pyr.ext <-> Pyr.c	8.1622	1.4852	-25.9095	18.702
R52 exch	Pyr.ext <-> Pyr.c	1e-07	0.9531	0	37.6315
R53	Cit.c -> Cit.ext	19.5694	2.4902	0	26.9537
R54 net	Gln <-> Gln.ext	-4.4877	0.8899	-5.6397	-3.3356
R54 exch	Gln <-> Gln.ext	512.1	1.4509	16.9125	Inf
R55 net	Glu.ext <-> Glu	0.0307	0.0177	-0.0039	0.0653
R55 exch	Glu.ext <-> Glu	1e-07	0.2522	0	7.5453
R56 net	Asp <-> Asp.ext	-2.4803e-11	1.5004	-7.9162	32.6393
R56 exch	Asp <-> Asp.ext	9.9975e-08	1.1483	0	32.6421
R57 net	Asn <-> Asn.ext	1.4497e-10	3.1711	-7.9305	32.6496
R57 exch	Asn <-> Asn.ext	1e-07	0.9746	0	Inf
R58 net	Ser.ext <-> Ser	3.1919e-16	0	3.1919e-16	3.1919e-16
R58 exch	Ser.ext <-> Ser	0.0279	0.9301	0	Inf
R59 net	Gly <-> Gly.ext	0	0	0	0
R59 exch	Gly <-> Gly.ext	0.00048972	1.0185	0	Inf
R60 net	Pro.ext <-> Pro	-1.41e-14	1.4259	-26.4941	6.8843
R60 exch	Pro.ext <-> Pro	0.3903	1.7368	0	Inf
R61	Val.ext -> Val	1e-07	1.052	0	6.3439
R62	Ile.ext -> Ile	1e-07	1.1169	0	6.4013
R63	Leu.ext -> Leu	1.7442	1.1487	0	5.6253
R64	Thr.ext -> Thr	7.8636	0.9872	1.6196	13.5049
R65	Phe.ext -> Phe	0.1322	1.0288	0	7.9835
R66	Tyr.ext -> Tyr	0.4346	1.5156	0	7.5484
R67	Met.ext -> Met	9.9998e-08	2.1714	0	7.2639
R68	Lys.ext -> Lys	9.9921e-08	4.4156	0	8.4359
R69	His.ext -> His	7.8636	0.9874	0.7876	13.9065
R70 net	Arg.ext <-> Arg	8.1002e-12	1.4002	-27.148	7.5492
R70 exch	Arg.ext <-> Arg	1e-07	0.9858	0	Inf
R71	DHAP -> G3P.snk	0.0905	0.0064	0.0779	0.103
R72	G6P -> CO2 + nucleotides.snk	0.1357	0.0096	0.1169	0.1545
R73	G6P -> carbohydrates.snk	0.1357	0.0096	0.1169	0.1545
R75	C1 -> C1.snk	9.9986e-08	1.7115	0	2.6466
R76	AcCoA.c -> fattyacids.snk	1.2679	0.0898	1.0923	1.4434
R80 net	Glu <-> GABA + CO2	10.3142	1.5292	-0.5742	20.8943
R80 exch	Glu <-> GABA + CO2	1e-07	0.6237	0	2.829
R81 net	GABA + NAD <-> Suc + NADH	10.3142	1.5292	-0.5742	20.8943
R81 exch	GABA + NAD <-> Suc + NADH	1.0001e-07	1.0984	0	Inf
R85 net	Cit.m <-> Cit.c	20.8372	2.4886	1.1717	28.2227
R85 exch	Cit.m <-> Cit.c	1.0001e-07	2.7345	0	Inf
R86 net	Glu + NAD <-> AKG + NADH	2.0678	1.5101	-24.521	13.8728
R86 exch	Glu + NAD <-> AKG + NADH	5569.1	1.1487	116.13	Inf
R87 net	BHB + NAD <-> AcA + NADH	0	0	0	0
R87 exch	BHB + NAD <-> AcA + NADH	0.0728	0.9959	0	Inf
R88 net	AcA <-> AcCoA.m + AcCoA.m	0	0	0	0
R88 exch	AcA <-> AcCoA.m + AcCoA.m	0.0311	0.9854	0	Inf
R90	fattyacids.ext -> AcCoA.m	1.0028e-07	8.6485	0	16.875
R91	NADH + NADH + ADP + ADP + ADP + ADP + O2 -> NAD + NAD + ATP + ATP + ATP + ATP + H2O + H2O	101.954	0.9318	53.1199	138.666
R92	FADH2 + FADH2 + ADP + ADP + O2 -> FAD + FAD + ATP + ATP + H2O + H2O	23.2999	1.7837	8.0353	35.2858
R93	O2.ext -> O2	125.254	1.9951	64.4641	171.09
R94	Glu + ATP -> Gln + ADP	34.407	1.44	10.1486	Inf

## Sheet: flux map sPD
Reaction_ID	Reaction_Equation	Flux_value	Flux_StdErr	Flux_LB	Flux_UB	Fold change
R1 net	G6P <-> F6P	37.3922	0.0136	37.3657	37.4188	0.748393
R1 exch	G6P <-> F6P	6.969e-05	9.1899	0	Inf	4.30005e-07
R2	F6P + ATP -> FBP + ADP	37.3922	0.0136	37.3657	37.4188	0.748393
R3 net	FBP <-> DHAP + GAP	37.3922	0.0136	37.3657	37.4188	0.748393
R3 exch	FBP <-> DHAP + GAP	1e-07	6.4501	0	10559	1e-14
R4 net	DHAP <-> GAP	37.3018	0.015	37.2724	37.3312	0.747939
R4 exch	DHAP <-> GAP	9.9999e-08	6.7906	0	Inf	3.771e-10
R5 net	GAP + NAD + ADP <-> PG3 + NADH + ATP	74.694	0.0279	74.6394	74.7487	0.748166
R5 exch	GAP + NAD + ADP <-> PG3 + NADH + ATP	6137.4	9.3367	0	212000	61374000000
R6 net	PG3 <-> PEP	74.694	4.3916	72.6827	80.6956	0.69354
R6 exch	PG3 <-> PEP	0.002	12.2214	0	Inf	20000
R7	PEP + ADP -> Pyr.c + ATP	74.694	4.3916	72.6827	80.6956	0.69354
R8 net	Pyr.c + NADH <-> Lac + NAD	48.4984	3.7315	41.049	56.0892	0.708875
R8 exch	Pyr.c + NADH <-> Lac + NAD	5.7018	6.4682	0	Inf	5.7018e+07
R9 net	Pyr.c <-> Ala	2.7483e-07	12.9455	-22.3286	45.2899	3265.57
R9 exch	Pyr.c <-> Ala	65520	18.1564	0	Inf	7758.8
R17 net	Pyr.c <-> Pyr.m	37.4264	5.9574	-1.1889	50.9149	0.788823
R17 exch	Pyr.c <-> Pyr.m	1137200	13.1565	102.079	Inf	0.809395
R18	Pyr.m + NAD -> AcCoA.m + CO2 + NADH	33.1411	3.7257	2.6589	43.5046	0.811778
R19	Pyr.m + CO2 + ATP -> OAA + ADP	14.7951	4.4978	1.5571	20.7517	0.917668
R20	OAA + AcCoA.m -> Cit.m	41.2361	4.7801	3.7743	52.148	0.748998
R21 net	Cit.m <-> ICit	27.7933	3.9147	2.4979	40.1593	0.812247
R21 exch	Cit.m <-> ICit	4394.3	9.9798	0.905	Inf	9.97661
R22 net	ICit + NAD <-> AKG + CO2 + NADH	27.7933	3.9147	2.4979	40.1593	0.812247
R22 exch	ICit + NAD <-> AKG + CO2 + NADH	9.6825	3.6951	0.9099	Inf	0.688979
R23	AKG + NAD -> SucCoA + CO2 + NADH	23.2023	6.9215	3.3937	36.2617	0.639437
R24 net	SucCoA + ADP <-> Suc + ATP	23.2023	6.9215	3.3937	36.2617	0.639437
R24 exch	SucCoA + ADP <-> Suc + ATP	0.0034	10.546	0	Inf	226.516
R25 net	Suc + FAD <-> Fum + FADH2	34.1053	10.7654	5.6604	46.1942	0.731878
R25 exch	Suc + FAD <-> Fum + FADH2	3.0187	6.1312	0	44.728	0.87707
R26 net	Fum <-> Mal	35.6808	9.8613	5.771	46.4612	0.756486
R26 exch	Fum <-> Mal	728070	10.2803	31.0616	Inf	1.0249
R27 net	Mal + NAD <-> OAA + NADH	25.171	9.9598	0.0892	35.0385	0.668292
R27 exch	Mal + NAD <-> OAA + NADH	444.762	9.189	31.3589	Inf	1.38917
R28	Mal + NAD -> Pyr.m + CO2 + NADH	10.5098	2.4683	5.5433	15.7606	1.10607
R29 net	Cit.c <-> OAA + AcCoA.c	1.27	0.0896	1.0945	1.4456	1.00166
R29 exch	Cit.c <-> OAA + AcCoA.c	12.4988	5.209	0	29.3328	1.07585
R30	Gln -> Glu	35.0103	4.155	3.0857	48.8596	0.900128
R32 net	Asn <-> Asp	0	18.6347	-9.9623	10.1353	0
R32 exch	Asn <-> Asp	95.3651	21.1666	0	Inf	863.814
R33 net	Asp <-> OAA	7.5941e-07	13.979	-9.5834	10.3816	-6319.46
R33 exch	Asp <-> OAA	2.0734e-05	16.5534	7.2612e-07	Inf	11.6805
R34 net	PG3 + NAD <-> Ser + NADH	-1.0658e-14	4.3915	-5.9956	2.1074	1.35536e-15
R34 exch	PG3 + NAD <-> Ser + NADH	0.8437	1.1907	0	3.1143	0.23979
R35 net	Ser <-> Gly + C1	-3.0165	4.1031	-8.8656	-2.0793e-07	0.383603
R35 exch	Ser <-> Gly + C1	2.1897	3.0682	0	13.0719	0.243793
R36 net	Glu + NADH + FADH2 <-> Pro + NAD + FAD	6.9389e-17	12.656	-6.3432	8.1563	0.00411511
R36 exch	Glu + NADH + FADH2 <-> Pro + NAD + FAD	1e-07	7.2414	0	Inf	1
R37	Val + CO2 + NAD -> Suc + CO2 + CO2 + NADH	1e-07	7.5376	2.1511e-16	9.2428	1
R38	Ile + CO2 + NAD -> Suc + AcCoA.m + CO2 + NADH	1e-07	7.4037	0	8.9098	1
R39	Leu + CO2 + NAD -> AcCoA.m + AcCoA.m + AcCoA.m + CO2 + NADH	1e-07	9.111	4.4409e-16	5.0545	5.73329e-08
R40	Thr + NAD -> AcCoA.m + Gly + NADH	3.0165	4.1031	2.0793e-07	8.8656	0.383603
R41	Phe + NADH -> Tyr + NAD	0.0205	9.5964	0	7.1991	0.155068
R42	Tyr -> Fum + AcCoA.m + AcCoA.m + CO2	1.5755	5.9386	0	7.1938	2.77964
R43	Met + Ser + CO2 -> Suc + Cys.snk + CO2 + C1	3.0165	6.2038	1.7764e-15	8.8331	3.01656e+07
R44	Lys + NAD + NAD -> CO2 + CO2 + AcCoA.m + AcCoA.m + NADH + NADH	0.9637	20.6041	7.7716e-16	7.3423	9.64462e+06
R45	His -> Glu + C1	1e-07	4.7803	-6.6613e-16	6.1914	1.27168e-08
R46	Arg + NAD -> Glu + Urea.snk + NADH	1e-07	7.2429	0	Inf	2.94118e-05
R47	Glu + CO2 + ATP + NADH -> Arg + ADP + NAD	1e-07	11.2849	0	NaN	2.94118e-05
R48 net	CO2 <-> CO2.ext	91.3766	37.489	-Inf	129.603	0.789626
R48 exch	CO2 <-> CO2.ext	2917700	10.4969	1940.6	Inf	1.14586
R49	Glc.ext + ATP -> G6P + ADP	37.6637	0	37.6637	37.6637	0.749755
R50	Lac -> Lac.ext	48.4984	3.7315	41.049	56.0892	0.708875
R51 net	Ala <-> Ala.ext	2.7483e-07	12.9455	-22.3286	45.2899	3265.72
R51 exch	Ala <-> Ala.ext	-1.7483e-07	4.9301	0	23.083	-1.7483
R52 net	Pyr.ext <-> Pyr.c	11.2308	11.1226	-43.0097	22.337	1.37595
R52 exch	Pyr.ext <-> Pyr.c	1e-07	9.9692	0	44.7252	1
R53	Cit.c -> Cit.ext	12.1728	5.6399	0	18.4111	0.622032
R54 net	Gln <-> Gln.ext	-3.2769	0.3432	-3.9471	-2.6033	0.730196
R54 exch	Gln <-> Gln.ext	727.182	9.1799	0	1045.2	1.42
R55 net	Glu.ext <-> Glu	0.0187	0.0152	-0.0111	0.0485	0.609121
R55 exch	Glu.ext <-> Glu	1e-07	5.5795	0	5.1116	1
R56 net	Asp <-> Asp.ext	-7.5941e-07	11.9513	-9.9295	9.9584	30617.7
R56 exch	Asp <-> Asp.ext	1e-07	10.3389	0	9.9596	1.00025
R57 net	Asn <-> Asn.ext	1.1102e-14	18.6347	-10.1353	9.9623	7.65814e-05
R57 exch	Asn <-> Asn.ext	1e-07	6.0073	0	Inf	1
R58 net	Ser.ext <-> Ser	2.2204e-16	0	2.2204e-16	2.2204e-16	0.695636
R58 exch	Ser.ext <-> Ser	0.1659	10.0514	0	Inf	5.94624
R59 net	Gly <-> Gly.ext	0	0	0	0	#DIV/0!
R59 exch	Gly <-> Gly.ext	0.0088	9.8571	0	Inf	17.9695
R60 net	Pro.ext <-> Pro	2.0817e-15	12.656	-8.1563	6.3432	-0.147638
R60 exch	Pro.ext <-> Pro	0.1127	10.1946	0	Inf	0.288752
R61	Val.ext -> Val	1e-07	7.5376	0	9.2428	1
R62	Ile.ext -> Ile	1e-07	7.4037	0	8.9098	1
R63	Leu.ext -> Leu	1e-07	9.111	0	5.0545	5.73329e-08
R64	Thr.ext -> Thr	3.0165	4.1031	2.0793e-07	8.8656	0.383603
R65	Phe.ext -> Phe	0.0205	9.5964	0	7.1991	0.155068
R66	Tyr.ext -> Tyr	1.555	11.2853	0	7.2037	3.578
R67	Met.ext -> Met	3.0165	6.2038	0	8.8331	3.01656e+07
R68	Lys.ext -> Lys	0.9637	20.6041	0	7.3423	9.64462e+06
R69	His.ext -> His	1e-07	4.7803	0	6.1914	1.27168e-08
R70 net	Arg.ext <-> Arg	1.0547e-15	12.656	-7.9998	6.3297	0.000130207
R70 exch	Arg.ext <-> Arg	0.0074	11.7895	0	Inf	74000
R71	DHAP -> G3P.snk	0.0905	0.0064	0.0779	0.103	1
R72	G6P -> CO2 + nucleotides.snk	0.1357	0.0096	0.1169	0.1545	1
R73	G6P -> carbohydrates.snk	0.1357	0.0096	0.1169	0.1545	1
R75	C1 -> C1.snk	1e-07	2.8945	0	4.7794	1.00014
R76	AcCoA.c -> fattyacids.snk	1.27	0.0896	1.0945	1.4456	1.00166
R80 net	Glu <-> GABA + CO2	7.8865	5.9884	-1.3473	18.1777	0.764625
R80 exch	Glu <-> GABA + CO2	1e-07	1.5323	0	1.7391	1
R81 net	GABA + NAD <-> Suc + NADH	7.8865	5.9884	-1.3473	18.1777	0.764625
R81 exch	GABA + NAD <-> Suc + NADH	1e-07	11.5728	0	Inf	0.9999
R85 net	Cit.m <-> Cit.c	13.4428	5.6392	1.2095	19.6818	0.645135
R85 exch	Cit.m <-> Cit.c	1e-07	5.3225	0	72.9059	0.9999
R86 net	Glu + NAD <-> AKG + NADH	-4.591	7.2738	-16.4389	6.7624	-2.22023
R86 exch	Glu + NAD <-> AKG + NADH	736.947	11.7193	15.9441	Inf	0.132328
R87 net	BHB + NAD <-> AcA + NADH	0	0	0	0	#DIV/0!
R87 exch	BHB + NAD <-> AcA + NADH	0.0093	10.0022	0	Inf	0.127747
R88 net	AcA <-> AcCoA.m + AcCoA.m	0	0	0	0	#DIV/0!
R88 exch	AcA <-> AcCoA.m + AcCoA.m	0.0082	9.5581	0	Inf	0.263666
R90	fattyacids.ext -> AcCoA.m	9.9999e-08	46.1121	0	15.2472	0.997198
R91	NADH + NADH + ADP + ADP + ADP + ADP + O2 -> NAD + NAD + ATP + ATP + ATP + ATP + H2O + H2O	77.1161	10.772	21.0467	102.908	0.756378
R92	FADH2 + FADH2 + ADP + ADP + O2 -> FAD + FAD + ATP + ATP + H2O + H2O	17.0526	9.2639	3.0333	24.2923	0.731874
R93	O2.ext -> O2	94.1687	14.4569	24.066	126.437	0.751819
R94	Glu + ATP -> Gln + ADP	31.7335	4.1539	0.1208	45.6199	0.922298
